# Supplementary material for: Asymbiotic mass production of the arbuscular mycorrhizal fungus Rhizophagus clarus
Source: Commun Biol. 2022 Jan 12;5:43. doi: 10.1038/s42003-021-02967-5 (PMC8755765; doi:10.1038/s42003-021-02967-5)
Supplement: Supplementary file 5 — Supplementary Data 1 [file 42003_2021_2967_MOESM5_ESM.xlsx]

## Sheet: Experimental condition
Supplementary Data 1
Fig. 1b and Supplementary Fig. 1b
	Trial	Medium composition (Medium contains chemicals described in Supplementary Table 1 and listed below)	Total number of parent spores	Number of germinated parent spores	Number of secondary spore-forming parent spores	Duration of culture (week)	Number of parent spores per Petri dish	Start of culture	Information of parent spores
									Culture method	Start of culture	Duration of culture (month)
	1	Mock	20	19	0	6	10	January, 2020	Monoxenic culture	August, 2019	5
		Potassium myristate 100 µM	20	20	3	6	10
		Potassium palmitate 100 µM	20	16	0	6	10
		Potassium palmitoleate 100 µM	20	19	0	6	10
		2OH-TDA 100 µM	20	18	0	6	10
	2	Mock	20	18	0	6	10	January, 2020	Monoxenic culture	August, 2019	5
		Potassium myristate 100 µM	20	20	0	6	10
		Potassium palmitate 100 µM	20	16	0	6	10
		Potassium palmitoleate 100 µM	20	16	0	6	10
		2OH-TDA 100 µM	20	17	0	6	10
	3	Mock	20	19	0	6	10	January, 2020	Monoxenic culture	August, 2019	5
		Potassium myristate 100 µM	20	20	0	6	10
		Potassium palmitate 100 µM	20	20	0	6	10
		Potassium palmitoleate 100 µM	20	18	1	6	10
		2OH-TDA 100 µM	20	20	0	6	10
Fig. 1c, d and Supplementary Fig. 2a
	Trial	Medium composition (Medium contains chemicals described in Supplementary Table 1 and listed below)	Total number of parent spores	Number of germinated parent spores	Number of secondary spore-forming parent spores	Duration of culture (week)	Number of parent spores per Petri dish	Start of culture	Information of parent spores
									Culture method	Start of culture	Duration of culture (month)
	1	Potassium myristate (Myr-K) 100 µM	20	20	0	6	5	November, 2019	Monoxenic culture	April, 2019	7
		Myr-K 100 µM + Malt extract 0.2 mg l-1	20	19	5	6	5
		Myr-K 100 µM + SC dropout 0.2 mg l-1	20	20	9	6	5
		Myr-K 100 µM + Yeast extract 0.2 mg l-1	20	19	18	6	5
		Myr-K 100 µM + Peptone 0.2 g l-1	20	18	18	6	5
	2	Myr-K 100 µM	20	19	5	6	5	November, 2019	Monoxenic culture	April, 2019	7
		Myr-K 100 µM + Malt extract 0.2 mg l-1	20	19	1	6	5
		Myr-K 100 µM + SC dropout 0.2 mg l-1	20	18	15	6	5
		Myr-K 100 µM + Yeast extract 0.2 mg l-1	20	19	17	6	5
		Myr-K 100 µM + Peptone 0.2 g l-1	20	18	16	6	5
	3	Myr-K 100 µM	20	19	4	6	5	November, 2019	Monoxenic culture	May, 2019	6
		Myr-K 100 µM + Malt extract 0.2 mg l-1	20	20	9	6	5
		Myr-K 100 µM + SC dropout 0.2 mg l-1	20	18	5	6	5
		Myr-K 100 µM + Yeast extract 0.2 mg l-1	20	18	14	6	5
		Myr-K 100 µM + Peptone 0.2 g l-1	20	19	9	6	5
Supplementary Fig. 2c
	Trial	Medium composition (Medium contains chemicals described in Supplementary Table 1 and listed below)	Total number of parent spores	Number of germinated parent spores	Number of secondary spore-forming parent spores	Duration of culture (week)	Number of parent spores per Petri dish	Start of culture	Information of parent spores
									Culture method	Start of culture	Duration of culture (month)
	1	Myr-K 100 µM + Peptone 0.2 g l-1	20	20	17	6	5	December, 2019	Monoxenic culture	April, 2019	7
		Myr-K 100 µM + Peptone 1 g l-1	20	20	16	6	5
		Myr-K 500 µM + Peptone 0.2 g l-1	20	20	19	6	5
		Myr-K 500 µM + Peptone 1 g l-1	20	20	13	6	5
	2	Myr-K 100 µM + Peptone 0.2 g l-1	20	20	15	6	5	December, 2019	Monoxenic culture	April, 2019	7
		Myr-K 100 µM + Peptone 1 g l-1	20	19	15	6	5
		Myr-K 500 µM + Peptone 0.2 g l-1	20	20	18	6	5
		Myr-K 500 µM + Peptone 1 g l-1	20	20	9	6	5
	3	Myr-K 100 µM + Peptone 0.2 g l-1	20	20	10	6	5	December, 2019	Monoxenic culture	May, 2019	7
		Myr-K 100 µM + Peptone 1 g l-1	15	15	11	6	5
		Myr-K 500 µM + Peptone 0.2 g l-1	20	20	9	6	5
		Myr-K 500 µM + Peptone 1 g l-1	20	20	9	6	5
Fig. 2a, b and Supplementary Fig. 3
	Trial	Medium composition (Medium contains chemicals described in Supplementary Table 1 and listed below)	Total number of parent spores	Number of germinated parent spores	Number of secondary spore-forming parent spores	Duration of culture (week)	Number of parent spores per Petri dish	Start of culture	Information of parent spores
									Culture method	Start of culture	Duration of culture (month)
	1	Myr-K 500 µM + Peptone 1 g l-1	16	12	8	6	4	October, 2019	Monoxenic culture	April, 2019	6
		Myr-K 500 µM + Peptone 1 g l-1 + GR24 10 nM	16	15	15	6	4
		Myr-K 500 µM + Peptone 1 g l-1 + GR24 100 nM	16	14	14	6	4
		Myr-K 500 µM + Peptone 1 g l-1 + GR24 1000 nM	16	13	13	6	4
	2	Myr-K 500 µM + Peptone 1 g l-1	16	13	10	6	4	October, 2019	Monoxenic culture	April, 2019	6
		Myr-K 500 µM + Peptone 1 g l-1 + GR24 10 nM	12	9	9	6	4
		Myr-K 500 µM + Peptone 1 g l-1 + GR24 100 nM	16	14	14	6	4
		Myr-K 500 µM + Peptone 1 g l-1 + GR24 1000 nM	16	13	13	6	4
	3	Myr-K 500 µM + Peptone 1 g l-1	20	19	6	6	4	December, 2019	Monoxenic culture	April, 2019	8
		Myr-K 500 µM + Peptone 1 g l-1 + GR24 10 nM	20	19	19	6	4
		Myr-K 500 µM + Peptone 1 g l-1 + GR24 100 nM	20	18	15	6	4
		Myr-K 500 µM + Peptone 1 g l-1 + GR24 1000 nM	20	18	18	6	4
Fig. 2c, d
	Trial	Medium composition (Medium contains chemicals described in Supplementary Table 1 and listed below)	Total number of parent spores	Number of germinated parent spores	Number of secondary spore-forming parent spores	Duration of culture (days)	Number of parent spores per Petri dish	Start of culture	Information of parent spores
									Culture method	Start of culture	Duration of culture (month)
	1	Myr-K 500 µM + Peptone 1 g l-1	41	13	0	5	20–21	October, 2019	Monoxenic culture	April, 2019	6
			41	15	0	8	20–21
			41	38	2	14	20–21
		Myr-K 500 µM + Peptone 1 g l-1 + GR24 100 nM	48	39	0	5	24
			48	41	11	8	24
			48	44	39	14	24
	2	Myr-K 500 µM + Peptone 1 g l-1	40	2	0	5	20	December, 2019	Monoxenic culture	August, 2019	5
			40	8	0	8	20
			40	31	2	14	20
		Myr-K 500 µM + Peptone 1 g l-1 + GR24 100 nM	40	38	0	5	20
			40	39	11	8	20
			40	39	36	14	20
	3	Myr-K 500 µM + Peptone 1 g l-1	40	1	0	5	20	December, 2019	Monoxenic culture	August, 2019	5
			40	5	0	8	20
			40	34	0	14	20
		Myr-K 500 µM + Peptone 1 g l-1 + GR24 100 nM	40	28	0	5	20
			40	35	4	8	20
			40	36	30	14	20
Fig. 2e and Supplementary Fig. 4a–c
	Trial	Medium composition (Medium contains chemicals described in Supplementary Table 1 and listed below)	Total number of parent spores	Number of germinated parent spores	Number of secondary spore-forming parent spores	Duration of culture (weeks)	Number of parent spores per Petri dish	Start of culture	Information of parent spores
									Culture method	Start of culture	Duration of culture (month)
	1	Myr-K 500 µM + Peptone 1 g l-1 (T medium)	16	13	11	6	4	October, 2019	Monoxenic culture	April, 2019	6
		T medium + Methyl jasmonate (MeJA) 1 µM	16	15	15	6	4
		T medium + GR24 100 nM	17	15	15	6	4
		T medium + GR24 100 nM + MeJA 0.1 µM	16	14	14	6	4
		T medium + GR24 100 nM + MeJA 1 µM	36	31	31	6	4
		T medium + GR24 100 nM + MeJA 10 µM	16	12	12	6	4
	2	T medium	16	14	14	6	4	October, 2019	Monoxenic culture	April, 2019	6
		T medium + MeJA 1 µM	12	11	11	6	4
		T medium + GR24 100 nM	16	14	14	6	4
		T medium + GR24 100 nM + MeJA 0.1 µM	16	13	13	6	4
		T medium + GR24 100 nM + MeJA 1 µM	32	29	29	6	4
		T medium + GR24 100 nM + MeJA 10 µM	16	14	14	6	4
	3	T medium	20	19	5	6	4	December, 2019	Monoxenic culture	August, 2019	4
		T medium + MeJA 1 µM	20	20	9	6	4
		T medium + GR24 100 nM	20	19	18	6	4
		T medium + GR24 100 nM + MeJA 0.1 µM	20	20	20	6	4
		T medium + GR24 100 nM + MeJA 1 µM	20	20	20	6	4
		T medium + GR24 100 nM + MeJA 10 µM	20	19	19	6	4
Supplementary Fig. 4d–f
	Trial	Medium composition (Medium contains chemicals described in Supplementary Table 1, 500 µM Myr-K, 1 g l-1 peptone, 100 nM GR24 and listed below)	Total number of parent spores	Number of germinated parent spores	Number of secondary spore-forming parent spores	Duration of culture (weeks)	Number of parent spores per Petri dish	Start of culture	Information of parent spores
									Culture method	Start of culture	Duration of culture (month)
	1	MeJA	17	16	16	8	3	April, 2021	Monoxenic culture	June, 2020	10
		Jasmonic acid	17	16	15	8	3
		Abscisic acid	18	17	17	8	3
		1-Naphthyl acetic acid	18	17	17	8	3
		6-Benzylaminopurine	18	16	16	8	3
		Gibberellin A3	18	17	17	8	3
		Mock	18	17	16	8	3
	2	MeJA	18	18	18	8	3	April, 2021	Monoxenic culture	June, 2020	10
		Jasmonic acid	18	18	18	8	3
		Abscisic acid	18	15	15	8	3
		1-Naphthyl acetic acid	18	18	18	8	3
		6-Benzylaminopurine	18	17	17	8	3
		Gibberellin A3	18	17	17	8	3
		Mock	18	18	18	8	3
	3	MeJA	18	17	17	8	3	April, 2021	Monoxenic culture	June, 2020	10
		Jasmonic acid	15	15	14	8	3
		Abscisic acid	18	18	17	8	3
		1-Naphthyl acetic acid	18	18	18	8	3
		6-Benzylaminopurine	17	15	14	8	3
		Gibberellin A3	18	18	18	8	3
		Mock	18	18	18	8	3
Supplementary Fig. 5
	Trial	Experimental conditions		Total number of parent spores	Number of germinated parent spores	Number of secondary spore-forming parent spores	Duration of culture (week)	Number of parent spores per Petri dish	Start of culture	Information of parent spores
	1	R. irregularis asymbiotic culture in TGM medium		15	12	8	8	5	February, 2020	Purchased from Premier Tech at May, 2017. Lot number: 10889843
	2			20	11	6	8	5	July, 2020	Purchased from Premier Tech at November, 2018. Lot number: 11426795
	3			20	17	12	8	5	July, 2020	Purchased from Premier Tech at November, 2018. Lot number: 11426795
Supplementary Fig. 6
	The data of trial 2 was used for Supplementary Movie 1.
	Trial	Experiment	Number of parent spores per Petri dish	Start of culture	Information of parent spores
					Culture method	Start of culture	Duration of culture (month)
	1	Time-lapse analysis	5	June, 2019	Monoxenic culture	February, 2019	5
	2		3	December, 2019	Monoxenic culture	April, 2019	8
	3		3	April, 2020	Monoxenic culture	November, 2019	5
Supplementary Fig. 9
	Trial	Experimental conditions (all experiments were performed on TGM medium)		Total number of parent spores	Number of germinated parent spores	Number of secondary spore-forming parent spores	Duration of culture (week)	Number of parent spores per Petri dish	Start of culture	Information of parent spores
										Culture method	Start of culture	Duration of culture (month)
	1	Subculture (2nd asymbiotic culture)	Single spore placed	10	10	8	8	5	January, 2020	Asymbiotic culture	September, 2019	4
			Block placed	6	6	6	8	3
		Initial asymbiotic culture (single spore placed)		6	6	6	8	3		Monoxenic culture	August, 2019	5
	2	Subculture (2nd asymbiotic culture)	Single spore placed	20	18	16	8	5	April, 2020	Asymbiotic culture	Nobember, 2019	5
			Block placed	12	12	12	8	3
		Initial asymbiotic culture (single spore placed)		8	8	8	8	4		Monoxenic culture	November, 2019	5
	3	Subculture (2nd asymbiotic culture)	Single spore placed	20	15	13	8	4	July, 2020	Asymbiotic culture	February, 2020	5
			Block placed	15	15	15	8	3
		Initial asymbiotic culture (single spore placed)		20	18	18	8	4		Monoxenic culture	January, 2020	6
Fig. 3a, b
	Trial	Spores for inoculation	Number of spores for inoculation	Number of germinated spores				Number of spores formed daughter spores				Start of culture	Information of spores for inoculation
				2 WAI	4 WAI	6 WAI	8 WAI	2 WAI	4 WAI	6 WAI	8 WAI		Start of culture	Duration of culture (month)
	1	Asymbiotically-generated spores (AS)	20	17	17	17	17	8	12	14	14	Nov, 2019	July, 2019	4
		Symbiotically-generated spores (SS)	21	20	20	20	20	20	20	20	20		April, 2019	8
	2	AS	20	18	20	20	20	12	18	18	18	Nov, 2019	July, 2019	4
		SS	21	20	21	21	21	19	21	21	21		April, 2019	8
	3	AS	20	19	19	19	19	10	17	18	18	Dec, 2019	July, 2019	4
		SS	20	18	20	20	20	18	20	20	20		May, 2019	7
Fig. 3d, e
	The data of trial 1 was used for Fig. 3d as a representative.
	Trial	Medium composition (Medium contains chemicals described in Supplementary Table 1 and listed below)	Number of spores for inoculation	Number of germinated spores				Start of culture	Information of spores for inoculation
				2 WAI	4 WAI	6 WAI	8 WAI		Start of culture	Duration of culture (month)
	1	AS	20	18	20	20	20	Nov, 2019	July, 2019	4
		SS	20	17	18	18	18		May, 2019	7
	2	AS	20	8	9	9	9	Dec, 2020	May, 2020	7
		SS	20	16	17	17	17		May, 2020	7
	3	AS	20	14	17	17	17	Dec, 2020	May, 2020	7
		SS	20	19	19	19	19		May, 2020	7
Fig. 3g and Supplementary Fig. 10b–f
	Trial	Spores for inoculation	Number of spores for inoculation	Number of plants per pot	Number of pots	Number of the root fragments using the estimation of mycorrhizal colonisation												Start of culture	Information of spores for inoculation
																			Start of culture	Duration of culture (month)
						#1	#2	#3	#4	#5	#6	#7	#8	#9	#10	#11	#12
	1	Mock	0	1	12	30	28	30	30	30	19	30	30	30	30	30	30	March, 2021
		AS	50	1	11	30	30	30	30	30	30	NA	30	30	30	30	30		August, 2020	7
			100	1	12	30	30	30	30	30	30	30	30	30	30	30	21
			200	1	12	30	30	30	30	30	30	30	30	30	30	30	30
		SS	50	1	12	30	30	30	30	30	30	30	30	30	28	30	30		June, 2020	9
	2	Mock	0	1	12	30	20	30	30	30	29	25	30	22	30	24	30	April, 2021
		AS	50	1	12	30	30	30	30	30	30	30	30	30	30	30	30		August, 2020	8
			100	1	12	30	30	30	30	30	30	30	30	30	30	30	30
			200	1	12	30	30	30	30	30	30	30	30	30	30	30	30
		SS	50	1	12	30	30	30	30	30	30	30	30	30	30	30	30		August, 2020	8
	3	Mock	0	1	12	25	26	30	30	30	30	23	30	26	14	25	30	April, 2021
		AS	50	1	12	30	30	30	30	30	30	30	30	30	30	30	30		August, 2020	8
			100	1	12	30	30	30	30	30	30	30	30	30	30	30	30
			200	1	12	30	30	30	30	30	30	30	30	30	30	30	30
		SS	50	1	12	30	30	30	30	30	30	30	30	30	30	30	30		August, 2020	8

## Sheet: Data for figures_1
Supplementary Data 1
Supplementary Fig. 1b
	Maximum Feret diameter (mm)
	Mock			C14:0-K			C16:0-K			C16:1Δ9Z-K			2OH-TDA
	1st	2nd	3rd	1st	2nd	3rd	1st	2nd	3rd	1st	2nd	3rd	1st	2nd	3rd
	0.251041	0.450174	0.685406	2.38409	2.53582	2.25154	0.883655	1.51861	0.693918	0.290795	0.306815	0.252833	1.38345	1.08312	0.340058
	0.599485	1.84585	1.5789	2.22161	2.21852	2.67709	0.946312	1.14855	0.228907	0.198466	0.644901	0.271246	0.543158	0.873947	1.33048
	0.850587	0.689085	0.769457	3.87955	0.382324	2.8664	0.998719	0.398026	2.85981	0.14149	0.341963	0.344332	1.16776	1.34848	0.349748
	0.410361	1.46313	0.601048	1.7433	0.845062	3.63647	1.2827	0.34096	2.00822	0.209966	0.278868	0.289544	1.01651	1.22213	0.774326
	0.734002	0.68543	0.429339	1.57792	1.22751	3.01686	0.956567	1.87822	0.722694	0.192737	0.293145	0.249094	0.598968	1.41532	1.51798
	0.999302	0.867515	1.45626	3.62324	2.11355	1.50122	1.49229	0.638595	1.23577	0.240227	0.204742	0.271847	0.439204	1.27066	0.57045
	1.51159	0.670047	1.23928	1.48276	2.44819	2.87779	0.38646	0.887569	0.709367	0.30658	0.549506	0.225325	1.07725	1.06352	0.445413
	1.14855	1.76135	0.596612	2.07106	3.28193	2.01158	3.13465	0.725586	0.777885	0.347885	0.332802	0.236818	1.09487	1.20767	1.06646
	1.44429	0.356499	0.799874	3.8385	0.978749	0.840433	1.12381	0.545449	0.51523	0.235676	0.281062	0.264501	0.854482	1.19577	0.93816
	1.69104	0.370662	0.745435	1.77514	2.833	1.36703	0.451016	1.01892	1.90267	0.240756	0.200912	0.254756	0.940547	0.723193	1.28711
	0.916297	0.869408	0.337118	0.996369	2.68046	2.96056	1.61576	0.242325	0.338567	0.363328	0.219397	0.229695	1.34103	0.252833	1.07099
	0.922429	1.16096	1.11054	1.37956	2.80058	3.38075	1.32472	1.2003	0.280419	0.266202	0.351191	0.27659	1.02492	0.71069	0.942176
	1.14828	0.893658	0.491394	2.05657	3.78315	2.42188	1.5989	1.0357	1.63267	0.285084	0.248871	0.24411	0.336475	0.220461	0.390049
	0.405444	0.539852	0.325835	2.5717	5.09914	3.28	0.560832	1.48734	1.55722	0.27971	0.240455	0.247855	0.929666	0.769667	0.74986
	0.545743	0.434322	1.58741	3.15025	2.65255	1.84863	1.25674	1.41914	1.39465	0.252767	0.2916	0.342649	0.83664	1.09706	1.38085
	1.21578	1.16914	0.619641	0.969678	3.44702	2.15824	1.32558	0.787858	0.761077	0.331498	0.372609	0.394377	0.987568	0.817037	0.504169
	0.611893	2.03083	1.11459	0.633708	1.81755	1.05713			0.29918	0.240756		0.311955	0.889438	0.350157	1.15289
	1.77254	0.676918	1.64024	1.92788	2.24597	1.72945			0.300449	0.475242		0.266136	1.06007		1.11767
	1.29002		0.647474	1.77941	0.741257	2.20984			0.907142	1.21248					0.859688
				3.6918	1.0608	3.28426			1.65815						0.735679
	Minimum Feret diameter (mm)
	Mock			C14:0-K			C16:0-K			C16:1Δ9Z-K			2OH-TDA
	1st	2nd	3rd	1st	2nd	3rd	1st	2nd	3rd	1st	2nd	3rd	1st	2nd	3rd
	0.15546	0.118484	0.331203	1.24099	1.13746	1.0163	0.190897	0.731231	0.42911	0.164784	0.0730623	0.16464	0.295532	0.0597892	0.0527078
	0.406808	0.521193	0.424764	0.737645	0.598698	0.949666	0.442396	0.461404	0.172124	0.153128	0.187237	0.137967	0.126942	0.427379	0.0795787
	0.559768	0.268631	0.185908	1.53482	0.206425	1.26555	0.219199	0.12892	0.971415	0.0845381	0.0928157	0.206713	0.270464	0.104622	0.14868
	0.142836	0.331798	0.163053	0.403358	0.0974565	2.01517	0.0725634	0.140432	1.16076	0.114216	0.0876279	0.209388	0.165481	0.310704	0.220437
	0.350632	0.230332	0.0297984	0.330698	0.306731	1.24478	0.063931	0.681937	0.0751783	0.138358	0.0879886	0.175208	0.166275	0.0687341	0.0646344
	0.311107	0.397112	0.380526	1.73053	0.809439	0.430066	0.485798	0.313211	0.338489	0.169527	0.073958	0.171968	0.145103	0.249911	0.0763325
	0.23258	0.456649	0.517532	1.17401	0.85991	1.45025	0.208986	0.233224	0.172731	0.211907	0.119735	0.12871	0.149713	0.183485	0.0577333
	0.327049	0.294005	0.146882	1.01047	1.96032	1.05277	0.30818	0.271775	0.0646524	0.137324	0.131878	0.160378	0.083438	0.0729541	0.212761
	0.643019	0.241958	0.176109	2.28402	0.548304	0.145506	0.157041	0.369748	0.194492	0.14996	0.078178	0.203083	0.195129	0.0519804	0.0806607
	0.39089	0.130345	0.0783884	0.934199	1.65819	0.557165	0.192695	0.339974	0.88847	0.149136	0.0729722	0.157101	0.165055	0.049666	0.284579
	0.470072	0.377731	0.0943306	0.669349	1.97329	0.99412	0.559299	0.0954367	0.22393	0.213639	0.0632518	0.150279	0.434497	0.0718901	0.420773
	0.158262	0.104929	0.146491	0.28515	0.942326	0.714645	0.58299	0.305492	0.12268	0.132629	0.118166	0.156687	0.227934	0.075509	0.260185
	0.495939	0.224429	0.233344	0.325552	2.54847	1.1166	0.377136	0.338735	0.373331	0.121556	0.0796208	0.108199	0.0451094	0.0420797	0.0340966
	0.194835	0.114397	0.0904953	1.20847	2.40314	1.85231	0.0835041	0.40747	0.554766	0.157462	0.131439	0.15192	0.125824	0.00610155	0.375603
	0.364765	0.248114	0.814332	1.59429	1.44801	1.17512	0.236416	0.589741	0.424211	0.169244	0.202535	0.13504	0.206245	0.263581	0.150549
	0.465624	0.755066	0.25665	0.25041	1.80331	1.08495	0.0776671	0.240576	0.313494	0.166461	0.263803	0.215147	0.235724	0.026937	0.200906
	0.128686	0.297449	0.373253	0.428137	1.44779	0.382168			0.0602701	0.18155		0.202181	0.137162	0.0554189	0.192142
	0.667041	0.368546	0.593438	1.49332	1.22505	0.777981			0.0875618	0.175496		0.119476	0.0285		0.210873
	0.649939		0.368588	1.00245	0.366069	1.27973			0.503796	0.341909					0.0850791
				1.07756	0.477785	2.34338			0.250031						0.239806
Fig. 1d and Supplementary Fig. 2a
	NA indicates not germinated spores.
	Number of secondary spores in the examination, supplemented with organic nitrogen
	Trial 1					Trial 2					Trial 3
	Mock	Malt extract	SC dropout	Yeast extract	Peptone	Mock	Malt extract	SC dropout	Yeast extract	Peptone	Mock	Malt extract	SC dropout	Yeast extract	Peptone
	0	1	1	8	171	NA	0	NA	13	NA	0	1	2	0	11
	0	0	5	1	16	0	0	9	9	2	0	2	2	2	10
	0	NA	0	1	NA	0	0	1	2	29	0	0	1	5	0
	0	0	0	0	91	1	NA	9	0	10	1	0	1	1	1
	0	0	0	1	19	1	0	1	1	16	1	2	0	2	9
	0	0	1	35	24	0	0	13	2	40	0	0	0	2	NA
	0	1	1	19	72	0	0	1	1	0	0	3	0	1	1
	0	0	0	NA	147	0	0	1	2	24	NA	1	0	7	6
	0	1	1	50	153	0	0	7	1	72	0	0	0	0	23
	0	0	1	18	56	0	0	5	4	10	0	1	0	4	0
	0	0	0	22	39	0	0	7	19	2	0	0	0	11	13
	0	0	0	9	43	0	2	2	11	1	0	0	0	1	0
	0	0	4	1	20	0	0	NA	34	0	1	0	NA	NA	0
	0	0	17	8	71	0	0	0	34	NA	0	0	0	0	0
	0	2	0	6	22	1	0	0	0	1	0	0	0	1	0
	0	0	0	39	15	0	0	0	1	17	1	0	NA	NA	0
	0	2	0	1	NA	0	0	1	4	67	0	4	1	6	0
	0	0	2	34	1	1	0	5	8	60	0	0	0	1	0
	0	0	0	18	2	2	0	7	NA	14	0	4	0	0	1
	0	0	0	60	18	0	0	5	9	19	0	2	0	1	0
Supplementary Fig. 2c
	Number of secondary spores in the examination of Myr-K and peptone concentrations
	Trial 1				Trial 2				Trial 3
	Myr-K 100 / Peptone 0.2	Myr-K 100 / Peptone 1	Myr-K 500 / Peptone 0.2	Myr-K 500 / Peptone 1	Myr-K 100 / Peptone 0.2	Myr-K 100 / Peptone 1	Myr-K 500 / Peptone 0.2	Myr-K 500 / Peptone 1	Myr-K 100 / Peptone 0.2	Myr-K 100 / Peptone 1	Myr-K 500 / Peptone 0.2	Myr-K 500 / Peptone 1
	1	28	14	46	5	4	13	0	0	3	0	6
	22	1	16	26	18	1	12	1	0	0	4	12
	12	0	37	0	1	1	23	1	1	1	2	7
	13	21	60	14	1	88	1	0	0	0	0	0
	26	0	10	113	4	9	8	0	0	0	31	0
	21	25	29	0	10	0	0	0	0	0	13	0
	51	88	3	57	5	87	43	0	2	0	0	109
	0	55	2	3	18	8	55	153	5	0	2	1
	29	0	5	0	0	65	164	219	2	37	3	24
	71	24	4	137	23	0	173	10	0	70	0	0
	31	73	0	21	1	23	0	138	0	44	12	139
	0	88	20	8	0	0	63	4	3	0	8	0
	1	79	11	73	3	1	66	0	4	0	0	0
	4	73	1	0	0	15	2	1	5	1	4	14
	1	45	4	8	0	0	3	0	2	11	0	15
	0	27	4	20	0	33	14	0	0	46		0
	5	24	8	0	3	6	14	0	3	44		0
	1	50	2	1	4	NA	1	0	0	34		0
	24	42	23	0	1	10	40	0	1	45		0
	1	0	9	0	5	39	24	1	0	0		0
Supplementary Fig. 3
	NA indicates not germinated spores.
	Number of secondary spores in the experiment, supplemented with GR24
	Trial 1				Trial 2				Trial 3
	Mock	GR24 10 nM	GR24 100 nM	GR24 1000 nM	Mock	GR24 10 nM	GR24 100 nM	GR24 1000 nM	Mock	GR24 10 nM	GR24 100 nM	GR24 1000 nM
	6	115	153	430	26	186	270	563	0	224	193	519
	0	152	188	324	0	NA	153	30	0	68	284	NA
	0	141	118	275	64	192	147	123	1	258	0	345
	69	137	NA	183	1	58	199	NA	0	256	NA	319
	0	101	103	97	9	78	324	325	5	216	349	334
	3	248	74	NA	102	116	91	NA	0	234	264	386
	NA	115	182	NA	64	152	102	657	49	238	320	90
	0	208	316	NA	4	2	143	213	0	102	50	650
	47	123	123	158	NA	NA	180	NA	NA	2	NA	416
	52	273	38	139	NA	99	191	89	1	67	1	366
	NA	NA	142	601	0	193	264	211	0	201	338	243
	NA	163	NA	253	2	NA	83	173	0	107	226	603
	14	166	344	181	38		NA	280	0	226	52	NA
	NA	102	426	121	19		214	118	0	2	308	434
	7	217	225	556	0		448	254	1	NA	0	424
	116	105	283	302	NA		NA	540	0	297	14	4
									5	199	1	286
									0	186	0	604
									0	204	134	280
									0	253	250	398
Fig. 2e and Supplementary Fig. 4b
	NA indicates not germinated spores.
	Number of secondary spores in the examination, supplemented with GR24 and MeJA
	Trial 1						Trial 2						Trial 3
	Mock	MeJA 1 µM	GR24 100 nM +				Mock	MeJA 1 µM	GR24 100 nM +				Mock	MeJA 1 µM	GR24 100 nM +
			MeJA 0 µM	MeJA 0.1µM	MeJA 1 µM	MeJA 10 µM			MeJA 0 µM	MeJA 0.1µM	MeJA 1 µM	MeJA 10 µM			MeJA 0 µM	MeJA 0.1µM	MeJA 1 µM	MeJA 10 µM
	1	141	96	NA	32	292	20	30	68	NA	647	218	0	0	105	431	222	389
	0	35	NA	362	237	231	75	NA	159	96	393	263	0	0	28	546	329	276
	4	1	118	368	330	NA	NA	44	NA	NA	182	169	13	0	2	227	44	173
	1	71	276	260	358	NA	35	5	232	165	NA	178	32	2	0	594	163	188
	77	40	297	20	389	247	80	95	37	126	303	252	1	0	137	514	369	285
	39	103	340	165	457	388	16	33	86	159	408	138	0	0	NA	492	10	187
	11	26	NA	NA	NA	NA	62	21	108	114	570	NA	0	0	214	151	757	392
	14	7	432	191	761	292	46	8	6	192	247	NA	0	2	16	494	312	302
	NA	15	61	390	346	247	35	15	237	151	278	206	NA	0	137	501	351	261
	89	48	3	312	157	282	25	75	NA	84	79	123	0	24	10	341	177	254
	19	41	231	225	224	36	5	93	119	70	612	63	0	11	183	148	202	498
	0	12	107	416	149	NA	32	136	510	18	121	190	0	0	60	165	292	469
	190	22	127	213	207	216	29		193	257	254	74	1	0	2	317	233	242
	NA	NA	176	310	190	145	13		203	49	572	208	0	0	217	364	472	539
	59	250	170	201	392	218	NA		103	207	347	435	11	18	215	246	497	218
	NA	4	171	698	242	257	34		117	NA	24	161	0	5	1	271	516	252
			46		671						263		0	0	156	250	54	NA
					NA						NA		0	2	303	296	421	198
					320						143		0	1	225	191	359	422
					NA						278		0	40	170	313	284	134
					157						538
					372						158
					326						420
					471						456
					375						114
					287						NA
					193						286
					426						222
					219						705
					NA						261
					259						576
					475						115
					197
					NA
					725
					285

## Sheet: Data for figures_2
Supplementary Data 1
Fig. 2g, h
	The 3rd trial data was used for Fig. 2g and h as a representative one.
	Asymbiotically-generated spores									Symbiotically-generated spores (Monoxenic culture)
	T medium			TG medium			TGM medium
	1st	2nd	3rd	1st	2nd	3rd	1st	2nd	3rd	1st	2nd	3rd
	123.126	120.21	60.1048	133.612	154.532	146.147	140.016	150.893	141.915	198.396	203.219	202.299
	114.798	117.28	53.8383	133.216	154.053	127.544	131.306	137.088	138.333	168.546	191.423	200.531
	105.862	113.937	50.9542	115.08	130.384	118.758	127.72	133.557	133.482	154.303	186.246	199.482
	102.356	110.988	49.8476	113.937	125.791	117.875	126.787	133.07	129.565	147.576	174.756	195.964
	89.4423	107.987	48.4448	109.229	125.461	105.7	126.563	132.536	127.593	146.805	170.865	193.778
	88.1747	105.68	47.8751	106.168	124.568	101.03	125.533	131.707	126.691	144.634	167.991	188.326
	80.1749	93.7064	46.7172	105.862	124.112	97.7013	124.568	128.48	124.193	142.856	163.232	182.878
	79.195	93.3603	46.6531	105.016	121.594	96.8154	124.504	127.553	124.095	138.002	161.935	182.306
	78.5513	93.131	46.5007	104.125	121.268	96.448	123.316	126.955	118.107	135.802	161.257	180.208
	73.3159	91.882	46.0179	102.9	121.058	90.0761	123.02	125.736	117.694	131.592	161.246	179.836
	71.8489	91.7823	45.5977	102.672	120.049	89.9521	121.893	124.844	115.581	129.298	160.552	178.595
	69.845	90.6372	42.4887	97.6187	118.962	89.7371	121.393	123.874	114.55	117.34	160.148	177.291
	69.5687	89.9408	42.2736	92.5741	118.553	89.4651	120.479	123.669	114.053	117.098	157.568	175.619
	69.5531	89.6801	41.9119	90.7155	118.244	87.4469	118.545	122.615	113.804	115.441	156.178	174.552
	66.2688	88.2787	41.5957	87.145	118.029	86.1153	117.487	121.785	113.437	105.431	155.207	174.111
	66.2532	86.5141	41.4006	86.3147	117.694	85.3576	117.444	121.694	112.151	100.708	153.928	173.322
	66.0837	86.4913	40.5332	85.8917	115.353	83.3495	117.002	119.448	110.549	70.5244	144.71	171.433
	65.3588	85.7607	40.509	85.4773	113.67	83.0461	116.769	116.621	108.185	64.01	136.376	168.546
	64.0898	84.9047	40.4834	84.0772	112.955	81.5293	115.792	116.421	107.081	63.6924	131.676	167.575
	64.01	84.2695	40.2071	83.593	110.915	80.6662	115.397	114.825	106.426	59.7829	131.468	159.525
	63.963	84.0772	38.3485	83.3865	109.951	80.6292	112.838	113.437	106.322	54.5874	129.047	158.421
	63.7722	83.1914	37.6008	83.2042	106.351	80.2133	112.594	113.089	105.603	51.3516	125.921	156.87
	63.7722	81.018	33.3395	83.0461	105.862	80.1877	112.188	110.843	105.287	39.9792	125.137	156.826
	62.9561	80.276		82.2101	105.862	79.1053	111.435	109.951	105.218	37.0297	122.665	152.398
	62.6171	79.8701		81.8768	105.603	78.6553	108.25	109.22	104.939	197.617	121.919	150.624
	62.5687	77.6042		81.7287	105.287	73.2475	107.799	108.175	104.58	189.64	116.229	150.523
	62.422	77.486		81.6162	105.016	70.1342	107.762	107.874	104.58	182.934	114.453	149.271
	62.2112	77.486		80.3259	104.755	69.5687	107.262	107.734	104.58	178.067	82.9721	144.099
	62.0475	77.0915		79.8701	104.677	69.217	107.053	107.489	104.085	170.865	80.4142	143.874
	61.6216	76.697		79.7177	103.42	67.0436	105.862	106.741	104.056	163.959	66.7103	143.874
	61.4393	75.3753		79.45	103.066	66.9539	105.527	105.141	103.214	162.442	62.8108	143.782
	60.8426	74.958		79.3731	103.026	66.2688	104.125	104.473	103.175	161.935	42.0814	142.721
	60.1048	74.619		79.195	102.593	66.0837	103.684	103.351	102.9	152.678	40.8081	142.6
	59.6306	73.5779		78.4872	100.798	65.6536	102.938	102.593	102.9	147.33	36.947	142.229
	57.8346	73.3159		77.9688	100.728	65.3431	102.326	102.356	102.632	146.922	31.5265	138.648
	57.8346	72.9142		77.721	100.557	63.8363	101.56	101.689	101.209	143.45	30.0439	131.653
	57.4828	72.6906		77.5116	97.7853	63.6454	101.43	101.37	99.8277	140.073	211.019	128.567
	57.3233	71.5242		77.486	96.1005	62.422	101.4	100.667	99.4303	138.333	186.92	125.888
	56.9687	71.2251		77.486	95.2104	61.9008	101.03	99.9487	98.7552	138.237	186.899	119.244
	56.9146	70.3506		77.0915	93.4571	60.8426	100.919	98.8065	98.1884	136.524	186.534	117.444
	56.4859	70.1342		76.8152	93.4571	58.6535	100.244	98.5288	97.8153	131.152	179.541	116.551
	56.1797	69.5388		76.697	92.0571	58.1836	99.1853	98.4362	97.7013	128.788	177.365	115.923
	55.8364	68.9535		75.4963	91.1172	58.1836	98.1058	98.4362	96.448	122.192	170.49	114.16
	54.9762	67.901		74.7415	90.8822	56.8619	97.7853	96.8568	95.2104	121.893	168.154	113.937
	54.5874	67.676		73.9496	90.7155	56.107	97.3481	95.2944	94.343	118.219	164.927	107.262
	54.4193	66.3301		73.9496	89.6801	55.6171	96.7841	95.2631	94.1379	108.138	163.933	79.8701
	54.1388	65.9769		73.5779	89.2728	53.213	96.532	95.0822	94.0952	81.5664	159.525	74.7415
	53.7443	65.9769		72.7462	88.8284	53.0037	96.532	94.4071	93.6964	59.2717	159.34	69.0859
	53.6303	65.3588		72.524	87.8984	52.5422	96.3853	93.0114	92.8476	49.8476	154.768	56.9146
	53.4608	65.0796		72.0739	87.8528	52.5422	95.0822	91.7267	92.5741	38.216	153.823	49.8476
	53.4608	64.9543		71.8489	87.5395	52.2317	94.6862	89.6801	92.5741	34.6526	152.817	49.7451
	53.213	64.594		71.6794	86.9584	52.1548	94.5794	89.2158	90.9947	34.2994	144.015	47.7697
	52.5223	64.5313		71.6794	86.0327	51.0539	94.5253	89.193	90.9947	33.9733	140.774	47.1715
	51.4698	64.0898		71.5242	85.453	51.0539	94.3103	88.8284	90.4805	33.5218	138.266	43.5725
	50.715	63.9787		71.5242	84.8093	50.5754	93.8901	88.4852	88.5536	31.2673	136.048	41.5231
	50.5754	63.5172		70.9545	84.2695	50.5754	93.8901	87.0168	86.9827	209.34	135.57	41.5231
	50.5141	63.2452		69.452	84.0772	50.5754	93.7178	86.9243	86.2207	190.079	127.426	38.4809
	50.3945	62.2924		69.0859	81.7287	50.4743	93.4358	86.5967	85.7607	179.36	121.694	38.3485
	50.3532	62.1785		68.9535	81.5664	50.3532	93.3603	86.3617	85.5713	176.379	115.748	33.8536
	50.1723	61.6216		67.2259	81.1932	50.1723	93.0114	85.6895	85.191	174.297	78.4359	31.1049
	49.8476	60.8426		67.1803	79.8701	49.8476	91.882	85.2266	84.7979	170.722	69.6699	30.4469
	49.8277	60.7258		67.1803	78.6553	49.8277	91.5159	85.1796	84.3664	169.626	66.7559	201.142
	49.4389	60.4409		66.7403	78.4359	49.6026	91.2496	84.9417	82.6174	167.411	59.9695	193.694
	49.4389	59.9012		66.7403	78.2152	49.4389	91.1941	84.8093	81.5293	164.527	46.6531	187.44
	49.0472	59.6306		66.7103	78.2152	49.1099	91.1172	84.7979	80.9297	163.754	45.2616	187.353
	49.0059	59.4938		66.3899	77.7993	49.1099	90.6372	84.7139	80.7916	160.102	42.4887	184.495
	48.7154	59.3571		66.3301	77.7466	48.7154	90.1316	84.3179	80.6164	159.881	38.743	183.653
	48.1927	58.8771		66.3301	77.1969	48.6114	89.7371	84.2211	80.3259	159.824	37.276	182.417
	48.1927	58.8771		65.7618	75.8182	48.6114	89.6801	83.8237	79.195	157.625	181.971	181.837
	47.8751	58.6706		65.6536	74.8497	48.5074	89.1703	83.7753	79.0028	157.168	175.417	179.05
	47.8751	58.3929		65.6536	74.5507	48.1927	88.5422	83.593	78.332	151.396	168.528	174.343
	47.8751	57.8346		65.5752	73.867	47.3438	87.9796	83.0461	77.8249	150.084	165.363	170.717
	47.5361	57.4116		64.4843	71.8489	47.0205	87.7489	82.9592	77.7466	147.219	162.76	169.536
	46.6531	57.3418		64.3575	71.4387	46.7172	87.5395	81.8768	77.1969	144.296	160.28	164.927
	46.5007	57.2877		64.0898	71.1112	46.6531	87.4469	81.1932	77.0786	139.21	157.927	160.609
	46.5007	57.0043		63.8363	70.9545	46.5662	87.4469	81.0935	77.0786	138.648	154.894	159.613
	45.9296	56.9146		63.8363	70.0772	45.8626	86.9827	80.6164	76.697	135.689	154.67	159.518
	45.8626	56.9146		63.6924	69.5687	45.8626	86.6323	80.3259	76.2455	134.24	153.928	158.607
	45.8626	56.7195		63.6454	69.1443	45.4411	86.2207	79.8701	75.9663	129.917	153.347	158.211
	45.5977	56.7009		63.2609	69.0261	44.6991	86.0797	79.6793	75.4963	128.48	152.232	152.87
	45.4411	56.0529		63.2139	68.9535	44.494	86.0441	78.6553	75.052	123.645	150.624	152.678
	45.2616	55.6171		63.2139	68.8353	44.494	86.0327	78.5513	74.018	123.579	148.918	148.036
	45.2616	54.9762		62.9561	68.8353	44.2419	84.9047	78.5513	73.2048	121.735	148.043	143.245
	45.2616	54.5304		62.6171	68.7911	43.967	84.6897	77.2367	72.9555	121.285	144.401	137.273
	44.7219	54.2328		62.422	68.747	43.8744	84.6185	76.9604	72.7462	121.117	136.977	123.521
	44.6991	53.8383		62.422	68.5106	43.8744	84.1613	76.697	72.6208	118.029	135.188	120.957
	44.6079	53.6118		62.0959	67.901	43.5953	84.1613	76.6428	72.2007	110.264	131.653	117.072
	44.6079	53.5363		62.0475	67.5563	43.2449	84.0772	76.3381	71.5242	109.025	125.08	116.794
	44.3573	53.213		61.8352	67.3612	42.8447	83.7867	76.0717	70.711	103.851	119.54	111.943
	44.2191	52.696		61.8352	66.9539	42.8447	83.4591	75.9663	70.711	79.6793	115.748	100.436
	43.9898	52.3685		61.6373	66.7103	42.7507	83.3865	75.6986	70.1342	78.4359	110.411	67.8412
	43.967	52.2517		60.9594	66.4967	42.2736	83.1914	75.6046	70.0772	73.5096	101.149	62.536
	43.6893	52.2317		60.8924	66.3899	41.8877	82.9592	75.4166	69.845	72.0739	98.8478	58.7219
	43.4101	51.8429		60.8426	65.9	41.4006	82.8624	75.2015	69.452	69.845	81.8768	57.4116
	43.3859	51.7831		60.3569	65.6066	41.0801	82.5192	75.2015	69.3637	69.0261	79.8074	55.8535
	43.3161	51.6265		60.1048	65.3431	41.0061	81.0935	75.052	69.0859	68.0804	60.5919	50.1723
	42.8219	51.6065		59.8342	65.0796	40.509	80.9682	75.052	68.8951	67.1803	53.6303	49.4389
	42.7507	51.3516		59.7829	65.0169	40.4834	79.8701	74.7686	68.5106	66.4967	52.5422	48.3821
	42.2736	50.715		59.6476	64.594	39.6744	79.8074	74.3057	67.3156	64.594	52.5422	44.3573
	41.8877	50.5754		59.5109	64.4843	39.5975	79.7177	72.3559	66.7559	61.6216	49.0472	43.967
	41.8877	50.5754		58.9626	64.4843	39.5719	79.6793	72.0597	66.0694	54.5119	42.7265	38.874
	41.0801	50.3532		58.9626	63.8363	38.743	79.6166	71.8489	65.8544	45.508	39.6744	185.444
	41.0061	50.3532		58.7219	63.8363	38.743	79.4756	71.5655	65.6536	43.0569	36.0583	181.764
	41.0061	50.3333		58.7219	63.7722	38.3485	79.195	70.9545	65.5752	42.2736	34.9147	181.072
	40.2826	50.0911		58.5496	63.2139	38.216	78.7834	70.2652	65.5752	40.7839	34.6825	181.015
	39.7257	49.8476		58.4627	62.9561	37.8429	78.7834	70.1342	65.5297	38.3214	33.1259	179.168
	39.3924	49.8277		58.1836	62.9233	37.6278	78.4872	69.9177	65.3431	37.4655	30.5794	157.735
	39.2885	49.5414		58.1836	62.7297	37.3843	78.0727	69.217	64.6566	37.276	185.576	152.93
	38.8996	49.4389		58.1138	62.4704	36.7548	78.0727	68.8951	64.406	193.3	179.073	149.386
	38.8996	49.1099		57.8346	62.2112	36.4771	78.0727	68.4806	64.2322	192.022	169.775	148.119
	38.874	49.1099		57.8346	62.2112	35.6054	77.5515	68.3767	63.053	185.876	159.27	147.734
	38.6903	49.0059		57.6238	61.3567	35.6054	77.1969	67.901	62.2112	180.404	153.61	132.781
	38.4809	49.0059		57.4116	61.3069	34.9147	77.0915	67.7059	61.3069	178.987	150.138	129.157
	37.9226	48.7154		57.4116	60.8426	33.9733	76.0717	67.0436	61.3069	178.641	149.17	128.567
	37.6008	48.7154		56.9687	60.5919	33.9733	75.7114	66.9539	60.8426	178.323	144.802	113.089
	37.3843	48.6741		56.9687	60.4409	32.7883	75.1602	66.9539	60.5919	174.714	141.908	112.955
	37.1393	48.6741		56.9146	60.4238	32.005	74.347	66.9539	60.4238	172.236	138.354	88.9196
	35.6909	48.3821		56.9146	60.0365	32.005	73.8542	66.4369	59.9012	171.859	129.047	80.0738
	35.6054	48.1927		56.7195	59.4938	31.6233	73.8542	65.9769	59.9012	166.39	128.543	74.018
	35.3761	48.1927		56.4859	59.4767	31.3655	73.3159	65.0796	59.6476	166.366	127.267	65.3588
	35.1753	47.8751		56.1982	58.8771	31.2673	73.1364	64.9543	59.6306	166.091	121.893	50.3532
	34.7694	47.7697		56.1797	58.7219	31.2359	72.984	64.5313	58.7219	162.916	116.898	48.7154
	34.4475	47.5361		56.107	58.7219	31.2359	72.9555	64.406	58.3929	161.716	105.854	45.4411
	33.9733	47.4079		55.6171	58.5496	31.1049	72.6351	64.406	57.0043	161.295	92.2565	33.8536
	33.8536	46.8482		55.3066	58.1836	31.1049	72.6208	63.8363	56.9146	159.766	91.439	30.4797
	32.8809	46.7172		55.0118	57.6053	125.501	72.6208	63.4532	56.7195	157.696	79.8701	195.304
	32.8809	46.6531		54.717	57.4116	115.441	72.3132	62.8108	56.342	156.359	73.3159	183.099
	32.5391	46.5662		54.5304	57.4116	113.527	72.2007	62.5687	54.2328	154.348	72.0184	182.133
	32.4779	46.5662		54.2328	57.1994	111.644	72.2007	62.4704	54.1388	153.287	57.6238	177.251
	32.005	46.391		53.7443	57.1282	110.549	72.1167	62.422	54.1388	152.658	56.7195	175.271
	32.005	46.2159		53.6873	56.9687	109.443	72.0739	62.0475	54.0448	152.252	55.0118	158.555
	32.005	46.2159		53.6873	56.9146	107.734	72.0597	62.0475	53.8383	149.271	52.716	149.006
	30.6791	45.9737		53.5363	56.7195	100.708	71.5655	61.9008	53.3839	149.108	52.2517	147.933
	30.2119	45.8626		53.0037	56.4859	99.8277	71.5242	61.7854	53.0037	146.632	51.8429	146.445
		45.5977		52.716	56.1256	96.8681	71.51	61.4892	52.696	144.023	46.2159	140.854
		45.5977		52.5223	55.7083	94.3103	71.3818	61.3567	52.3685	141.915	43.6893	139.224
		45.5977		52.5223	55.6171	90.5802	71.2109	60.458	51.8429	141.886	43.4101	135.211
		45.5977		52.3685	55.3978	89.918	71.2109	60.4409	51.8429	138.611	41.8877	128.859
		45.038		52.2517	55.3066	89.9066	70.8819	60.0365	51.4499	138.531	41.8877	128.48
		44.7219		52.2517	55.0118	89.8154	70.8819	59.9012	51.3516	138.17	40.7839	120.462
		44.494		51.8429	54.7911	88.8626	70.5244	59.8342	51.0539	137.531	39.5975	109.025
		44.2419		51.3516	54.5304	87.4469	69.9177	59.4938	50.9941	137.273	39.1076	87.8984
		44.1735		51.3516	54.5119	87.192	69.5687	59.3571	50.9941	137.021	38.3485	80.0738
		43.9898		51.1337	54.2328	86.7021	68.747	59.2887	50.8346	133.307	34.7694	71.5655
		43.8744		51.1337	54.1388	86.0797	68.4365	58.7219	50.715	132.031	32.4779	64.6566
		43.8744		50.8346	54.1388	83.9448	68.1545	58.3929	50.715	131.961	31.5265	49.6026
		43.5953		50.8346	53.8383	82.8012	67.9451	57.6238	50.715	130.92	31.2673	47.8751
		43.5953		50.715	53.8383	82.6174	67.901	57.4116	50.4743	128.378	231.942	47.0205
		43.5953		50.715	53.7443	80.9796	67.7059	57.4116	50.3532	128.251	204.637	46.6531
		43.5953		50.5754	53.7443	78.7834	67.5563	57.1994	50.1723	126.057	181.787	36.6166
		43.5953		50.5754	53.7443	78.5513	67.3612	56.7195	50.1723	126.057	175.797	31.2359
		43.3161		50.5141	53.6303	77.9161	66.9539	56.7009	49.8277	125.476	175.231	195.803
		43.3161		50.5141	53.5363	73.3159	66.3301	56.342	49.8277	124.071	174.507	192.486
		43.0569		50.3333	53.327	73.2333	66.3301	55.5445	49.3776	120.866	173.964	176.654
		43.0569		50.0911	53.0037	72.984	65.9769	55.0303	49.3563	117.098	171.906	175.647
		42.8447		49.7451	52.773	72.2007	65.8387	54.9762	49.0059	115.669	168.733	174.343
		42.8447		49.7451	52.716	72.2007	65.5752	54.9762	48.7567	113.697	167.046	162.841
		42.8447		49.5414	52.4069	72.0739	65.3431	54.5119	48.7154	104.909	161.246	162.036
		42.8447		49.5414	52.1548	71.6794	65.2349	54.2328	48.1927	102.9	155.103	158.524
		42.8447		49.4389	51.7646	71.6794	65.0953	54.2328	47.8751	87.296	151.725	158.088
		42.7265		49.1925	51.6265	70.8819	64.9543	54.2328	47.7483	71.2109	150.219	157.426
		42.4887		49.1099	51.6065	70.3649	64.453	54.0448	46.8482	66.7403	147.817	154.144
		42.2736		48.7154	51.4499	70.3506	64.3575	53.9137	46.5007	59.0837	147.219	148.18
		42.0814		48.7154	51.3701	69.845	64.1524	53.7443	46.391	54.2883	146.196	143.231
		42.0814		48.6114	51.1337	69.845	63.8363	53.7443	45.5977	49.4389	144.578	140.254
		42.0814		48.4448	51.0539	69.845	63.8363	53.6873	45.038	49.1099	142.721	137.155
		41.8877		48.3607	51.0539	69.5531	63.6924	53.327	44.494	47.5361	135.892	136.584
		41.8877		48.1927	50.8944	67.7059	63.5813	52.9837	44.2191	44.5168	124.942	133.033
		41.5231		47.8751	50.8346	66.7559	63.2139	52.8499	43.967	41.5957	124.331	129.424
		41.5231		47.8551	50.715	65.6536	62.9233	52.8499	43.8744	35.7194	115.984	127.808
		41.1058		47.6002	50.715	64.4843	62.8749	52.1548	43.3859	35.1753	115.212	118.029
		41.1058		47.4293	50.5141	63.963	62.6812	51.8429	42.6795	33.8536	112.621	117.669
		41.0801		47.4293	50.3532	62.8108	62.4704	51.8429	42.0814	33.2484	100.395	114.825
		41.0801		47.4079	50.01	62.6812	62.2112	51.8429	41.694	172.565	90.8822	111.535
		41.0061		47.0205	50.01	62.4704	61.9008	51.7831	41.5957	166.152	84.1371	92.4317
		40.734		46.7172	49.7451	62.4704	61.8352	51.6265	41.0801	160.148	79.6166	91.694
		40.106		46.2159	49.7451	62.2112	61.4892	51.6065	39.1076	159.435	65.9769	84.9047
		39.9037		46.2159	49.6026	60.9594	61.2584	51.6065	39.1076	150.219	62.0959	55.5445
		39.7257		45.8626	49.6026	60.2401	61.2584	51.6065	38.743	149.813	60.8426	52.8684
		39.7257		45.8626	49.5414	60.1048	60.9594	51.588	38.0024	148.673	56.8619	46.5007
		39.7257		45.8626	49.4389	58.8259	60.8426	51.3516	38.0024	145.779	54.5304	38.216
		39.5719		45.8626	49.3776	57.9927	60.7258	51.1337	37.6278	145.27	52.5223	30.6791
		39.1859		45.8626	49.0472	57.8346	60.5919	51.0539	37.3843	145.222	50.3945	188.928
		38.874		45.4411	48.7567	57.7121	60.5919	51.0539	37.3843	141.658	49.8476	180.606
		38.743		45.4411	48.7154	57.6053	60.458	51.0539	36.3945	139.21	49.8277	179.998
		38.4809		45.4183	48.7154	56.9687	60.0877	50.9542	35.6054	139.202	47.3438	177.067
		38.4809		45.33	47.8751	56.8619	59.7829	50.5754	35.3761	135.892	42.3448	167.126
		38.3485		45.2616	47.7483	56.7195	59.4938	50.5141	35.2337	135.48	39.6744	165.896
		38.3485		45.2403	47.4293	56.1982	59.4767	50.3532	34.6825	134.089	39.1076	162.767
		38.0024		45.038	47.3438	56.1256	59.2375	50.3532	33.5218	132.781	38.4809	156.339
		38.0024		45.038	47.3438	56.107	58.9626	50.1723	33.5218	131.653	34.4475	155.56
		38.0024		44.9697	47.3438	55.3066	58.5496	50.01	32.5391	130.158	30.6791	150.812
		37.9226		44.7219	47.3438	54.9762	58.4456	49.8277	32.5078	129.721	189.427	143.345
		37.6278		44.7219	47.1715	54.5874	58.1323	49.7451	32.1318	129.565	184.275	139.733
		37.6008		44.6991	47.0205	54.5304	57.8346	49.3776	32.005	127.043	181.703	137.206
		37.6008		44.2419	47.0205	54.2328	57.8346	49.1099	32.005	126.21	176.166	134.361
		37.4655		44.2191	46.9778	54.1957	57.4828	49.0059	31.8469	121.694	173.269	121.393
		37.3843		44.1735	46.9778	52.9268	57.4116	48.7154	30.8101	120.462	171.959	120.655
		37.3843		43.4799	46.6531	52.696	57.4116	48.6114	30.7446	114.338	170.436	117.875
		37.276		43.3859	46.391	52.5223	57.3418	48.5074	149.19	111.79	157.832	112.882
		37.276		43.0569	46.2159	52.4069	57.2877	48.1927	147.026	110.328	155.728	108.931
		36.6166		43.0569	45.9737	51.8429	56.4859	48.1927	145.834	99.7465	149.698	90.7255
		36.6166		43.0569	45.9296	50.8944	56.4318	47.8551	140.508	98.1058	144.941	79.6793
		36.5055		42.9402	45.5977	50.715	56.342	47.8551	140.449	84.1371	142.087	58.7219
		36.4771		42.8447	45.508	50.715	56.342	47.6002	136.977	81.018	121.735	46.5662
		36.4771		42.8447	45.508	50.5754	56.1982	47.4079	133.68	72.3132	114.017	42.3448
		36.0583		42.8447	45.4183	50.4743	56.1797	47.3438	132.298	61.6216	111.217	190.575
		35.9458		42.8447	45.2616	50.4743	56.1797	47.3438	129.172	61.3069	101.56	184.181
		35.9458		42.7507	45.2403	49.7451	56.1797	47.1929	128.567	48.0445	89.6801	178.595
		35.7194		42.7507	45.2403	49.6852	56.107	47.1715	126.787	47.7697	89.6345	173.79
		35.6909		42.7265	45.038	49.0472	55.8364	46.6531	126.787	40.2826	76.1387	166.529
		35.6054		42.7265	45.038	49.0059	55.8364	46.6531	126.25	39.495	62.6812	164.57
		35.3761		42.4887	44.9697	48.9447	55.8364	46.5007	124.202	34.4176	60.1048	161.358
		35.3761		42.3448	44.7219	48.7567	55.4718	46.2159	120.352	32.1318	57.6765	158.37
		35.1753		42.0814	44.2191	48.4448	55.4163	46.2159	118.904	193.41	50.5754	155.265
		35.1753		42.0571	44.2191	47.8751	55.4163	45.5977	118.724	179.802	49.5414	144.857
		35.1753		41.8877	44.1735	47.3438	55.4163	45.508	118.493	170.007	49.1711	143.402
		35.0315		41.694	43.5953	47.1715	55.3066	45.4411	117.444	166.974	41.0801	139.494
		35.0315		41.5957	43.4101	46.6531	55.0118	45.4411	117.185	156.281	39.7257	136.792
		34.9147		41.5957	43.3859	44.9697	55.0118	45.4183	116.794	155.495	35.3761	132.459
		34.7694		41.5957	43.3859	44.6991	55.0118	45.038	116.341	155.247	32.4779	122.092
		34.7694		41.5231	43.3161	44.6991	54.9762	44.9697	114.869	154.972	159.766	116.559
		34.7694		41.5231	43.3161	44.6991	54.9577	44.6991	112.955	153.585	158.524	114.647
		34.6526		41.5231	43.2449	44.5851	54.717	44.6079	112.251	152.717	157.311	108.587
		34.476		41.4006	43.2449	43.9898	54.5874	44.6079	111.671	151.832	156.826	87.6207
		34.476		41.4006	43.2449	43.967	54.5874	44.3573	111.234	151.215	143.061	81.1932
		34.476		41.1058	43.0569	43.8744	54.5119	43.5953	110.998	150.516	116.421	58.7219
		34.4475		41.1058	42.8447	43.8744	54.5119	43.5953	110.586	149.128	110.843	46.0179
		34.241		41.0801	42.7265	43.6893	54.4193	43.4799	110.411	148.673	104.784	40.1316
		33.8536		41.0801	42.6795	42.4887	54.2328	43.3859	109.673	146.59	102.702	209.806
		33.7639		41.0061	42.4887	42.4887	54.2328	43.3859	109.183	145.612	86.3147	191.994
		33.3708		40.8081	42.3448	42.4887	54.1388	43.3161	109.173	145.277	75.3753	188.395
		33.3395		40.7839	42.3448	42.1768	53.8383	43.1039	108.185	143.564	68.0804	187.587
		32.8809		40.734	42.2736	42.0571	53.7443	42.9402	106.55	141.68	61.6216	186.92
		32.4779		40.734	42.2736	41.5957	53.7443	42.7507	105.479	139.559	50.8944	186.611
		32.4779		40.734	42.2736	41.4732	53.6873	42.0814	105.45	138.266	47.8751	181.162
		31.8469		40.734	42.0814	41.0801	53.5363	41.8877	104.677	137.972	36.5055	177.205
		31.6233		40.509	42.0814	41.0801	53.327	41.5957	103.851	135.188	199.578	174.686
		31.5265		40.4834	41.8877	41.0801	53.0037	41.5957	103.145	134.398	191.344	173.9
		30.4469		40.3082	41.8877	41.0061	53.0037	41.5231	102.554	132.575	174.337	172.618
		30.1792		39.9037	41.8877	40.4834	52.9268	41.5231	102.316	132.031	169.488	171.125
				39.6744	41.8877	39.9037	52.8684	41.0061	101.149	127.997	169.056	166.883
				39.6744	41.5231	39.6744	52.8499	40.8081	99.7052	126.787	168.733	162.76
				39.495	41.5231	39.3924	52.3685	40.734	99.4916	126.17	163.791	161.038
				39.1859	41.5231	39.3924	51.9797	40.734	98.929	124.787	161.66	153.195
				39.1859	41.5231	39.3924	51.8429	40.5332	98.8065	123.8	156.826	151.115
				39.1076	41.5231	39.1859	51.8429	40.3082	98.4462	122.715	155.03	150.954
				39.1076	41.4006	39.1859	51.6065	40.2071	98.4462	122.192	154.763	138.289
				39.1076	41.4006	38.6903	51.6065	40.106	98.3436	120.554	151.698	127.291
				38.874	41.0061	38.3485	51.6065	39.7257	97.8879	119.54	149.386	127.267
				38.874	40.8081	38.0024	51.588	39.7257	97.858	110.998	149.386	125.751
				38.743	40.5332	38.0024	51.3516	39.6744	97.7013	107.536	148.372	125.533
				38.3485	40.5332	37.6008	51.3516	39.5975	96.8881	105.45	145.242	117.875
				37.9226	39.9037	37.6008	51.3516	39.3924	95.2631	105.141	144.97	86.7377
				37.6008	39.9037	37.1393	51.3516	39.2885	95.199	93.4571	125.501	85.5
				37.6008	39.5719	37.0297	50.9941	39.1859	92.2565	93.3161	117.384	63.7722
				37.6008	39.3924	36.7548	50.5754	39.1076	92.2337	90.4463	109.813	54.1388
				37.6008	39.3924	36.0299	50.5754	38.8996	88.5422	80.6292	93.1096	53.8383
				37.1393	39.1076	35.9458	50.3532	37.4655	88.4852	79.6166	90.5802	47.8751
				37.1393	39.1076	35.7194	50.3333	37.3843	88.3471	69.5531	82.9592	44.5168
				37.0297	39.1076	34.7694	50.1723	37.1393	87.8984	66.2688	80.3771	42.4887
				36.9755	38.874	34.4475	50.0911	37.0567	87.7489	64.782	74.018	35.8604
				36.6166	38.874	34.2994	50.01	36.7548	87.7133	64.3575	69.217	34.241
				36.6166	38.874	34.2994	49.8476	36.7548	86.0797	63.0843	59.2887	180.314
				36.6166	38.743	34.241	49.8476	36.4771	85.4644	61.2584	58.1138	176.724
				36.4771	38.4809	33.8536	49.8277	36.4771	84.7979	60.4409	55.9988	171.675
				36.3104	38.3485	33.5218	49.1925	36.3945	81.1932	56.1797	55.0118	167.266
				36.3104	38.3485	33.3708	49.1099	36.0583	79.4756	53.6118	49.8476	165.044
				36.3104	38.216	33.2484	49.0059	36.0299	78.3704	49.3563	42.8447	164.403
				36.2549	37.9226	32.7883	49.0059	35.6054	77.9161	49.1099	42.4887	163.58
				35.9458	37.8429	32.7883	49.0059	35.1753	77.486	45.9296	38.3485	163.456
				35.6909	37.8429	32.005	48.7567	34.9147	74.7686	44.6079	34.6526	159.742
				35.3761	37.6278	31.8469	48.7154	34.7694	74.018	44.2419	33.7639	155.834
				35.2622	37.6008	31.8469	48.7154	34.7694	73.5238	43.3161	32.8809	154.473
				35.2337	37.4655	31.5265	48.5074	34.2994	72.7889	38.3485	32.5391	154.059
				35.1753	37.276	30.0439	48.3607	33.8536	72.7889	36.5055	31.6233	151.296
				35.1753	37.1393	118.476	48.1927	32.8809	72.3559	35.6054	175.364	151.296
				34.9147	37.1393	117.875	48.1927	32.7883	72.3559	31.2359	165.092	137.383
				34.6825	37.0297	114.523	48.0445	32.1318	72.0739	118.476	163.933	135.083
				34.476	36.9755	110.942	47.8751	31.8469	71.5242	107.734	161.295	131.477
				34.241	36.9755	110.549	47.8751	31.3655	71.1112	56.1982	161.012	130.158
				33.8536	36.947	107.959	47.8751	31.2673	70.7537	49.4389	160.236	130.104
				33.8536	36.7548	105.862	47.8551	31.2673	70.7252	155.24	160.052	128.859
				33.8536	36.6166	105.055	47.7483	31.1049	70.711	31.2673	159.595	126.787
				33.8536	36.3945	102.593	47.6002	30.8101	69.5531	105.854	158.812	126.307
				33.8536	36.3104	101.209	47.6002	30.1792	69.1443	157.477	158.114	126.243
				33.7639	36.3104	100.889	47.5361	135.48	68.7327	171.499	157.978	123.455
				33.5218	35.9458	100.889	47.4293	128.536	67.9451	131.477	155.265	116.925
				33.3395	35.6909	100.879	47.3438	128.48	66.3301	110.411	151.135	115.423
				33.2184	35.2622	98.3123	47.3438	124.853	65.3431	152.995	148.406	110.942
				33.0347	35.2337	98.1058	47.3438	123.874	63.8363	155.265	145.222	106.741
				32.8809	35.1753	96.8881	47.3438	122.987	63.5172	97.7013	145.2	90.6258
				32.7883	34.6526	94.0525	47.3438	122.533	63.2452	92.2337	144.802	77.7993
				32.5391	34.2994	92.2337	47.3438	121.527	63.2452	38.3485	143.874	61.9008
				32.5078	34.241	90.9947	47.1715	121.058	62.6812	39.5975	137.095	61.6216
				32.4779	33.9733	89.8154	47.0205	120.731	61.3567	116.028	134.647	59.9012
				32.1318	33.8536	88.988	47.0205	119.439	61.3069	52.9837	134.164	54.7911
				32.005	33.613	88.4852	47.0205	119.439	61.3069	41.4006	124.038	54.5874
				31.5265	33.5218	88.3471	46.8482	118.904	61.3069	92.7379	122.887	48.1927
				31.3655	33.3708	87.145	46.8482	118.63	60.5591	92.5741	120.083	37.7076
				30.8101	33.3395	86.6323	46.7172	118.219	60.3569	155.599	114.869	177.571
				30.7446	33.2184	85.3704	46.7172	117.833	59.0837	164.236	112.838	176.97
				30.5794	33.1259	85.191	46.7172	117.323	58.8771	134.247	107.12	172.872
				30.4469	32.5391	84.9774	46.6531	114.825	58.7219	129.978	102.356	171.504
				30.0439	32.4779	83.848	46.391	113.59	58.7219	127.744	97.7013	161.358
				118.219	32.2899	83.1914	46.3697	112.801	58.1138	114.053	64.4843	158.779
				113.937	32.1318	83.0461	45.9737	110.915	57.4116	151.49	64.4843	145.444
				110.328	32.005	81.5293	45.9296	109.443	56.8619	121.685	58.7219	145.025
				109.034	31.6233	80.6791	45.8626	108.587	56.7195	138.881	50.3532	144.437
				107.912	31.5265	80.6164	45.8626	106.741	56.1797	163.655	48.7154	141.808
				107.837	31.3655	79.8701	45.8626	106.55	54.9762	116.769	45.038	140.428
				103.351	31.3655	79.8701	45.8626	106.436	54.8096	157.651	40.4834	137.914
				102.356	31.2359	79.4756	45.5977	105.862	54.1388	171.433	40.3338	137.494
				92.3107	155.416	78.5513	45.508	105.287	54.0448	34.4176	38.3485	136.584
				91.9147	135.668	77.7466	45.508	105.131	53.6873	152.451	37.6008	133.338
				88.9082	130.384	76.697	45.2403	105.016	53.327	39.1076	30.0439	133.216
				86.8189	129.471	75.8453	45.2403	104.58	53.1746	165.896	199.899	131.152
				84.3179	125.67	75.8182	45.038	104.318	52.5223	74.018	194.216	130.609
				83.593	122.192	75.6986	45.038	103.978	52.3685	35.6909	182.528	129.987
				83.3495	119.439	75.2015	45.038	102.79	52.2901	191.09	163.711	116.369
				82.2101	117.306	74.619	44.9697	101.43	51.6265	169.865	157.632	108.699
				81.5664	116.925	73.9083	44.7219	100.919	51.6065	166.853	151.423	106.55
				80.4896	113.831	73.7574	44.7219	99.7052	50.3532	163.711	150.705	104.736
				77.8249	113.437	73.689	44.7219	99.4916	50.0911	158.114	136.406	103.145
				77.486	112.305	73.5779	44.7219	98.8777	49.6026	154.894	127.91	88.988
				75.9663	105.527	71.3818	44.7219	98.0132	48.7154	154.157	116.341	73.5238
				74.6318	105.479	70.2652	44.7219	98.0132	48.6114	151.859	106.054	60.3569
				74.0735	105.287	70.0772	44.7219	97.9406	48.1927	150.974	99.1853	56.54
				73.7574	103.351	68.8353	44.6991	97.4321	47.4079	149.101	81.4667	55.3978
				72.3559	102.722	68.3767	44.6991	96.8881	46.6531	147.529	65.0796	53.6118
				72.1167	102.356	68.3767	44.6991	96.8154	45.9737	141.422	50.9941	42.0814
				71.8489	101.56	68.0206	44.6079	96.7001	45.5977	140.298	49.4389	39.5719
				71.5242	101.37	66.9539	44.5851	96.448	45.5977	138.743	48.4448	39.1076
				70.3506	100.02	66.7403	44.2419	95.2631	43.9898	136.584	46.3697	37.3843
				69.6699	100	66.3899	44.2419	95.0822	43.5953	134.828	44.3573	35.9458
				69.452	99.9487	66.2688	44.2191	93.8901	43.5725	134.398	39.7257	35.7194
				68.9535	99.6952	65.8544	44.2191	93.7178	42.9402	131.098	38.743	34.2994
				68.8353	97.5247	65.8544	44.2191	93	42.7507	130.384	38.4809	31.1049
				68.0206	97.4321	63.7722	43.967	92.8803	42.2736	130.236	35.1753	182.038
				67.7059	95.931	63.7722	43.8744	92.5741	41.9119	123.874	33.8536	174.46
				67.3612	95.2104	63.597	43.6893	92.2337	41.8877	122.665	180.173	173.229
				66.7403	95.0708	62.7297	43.5953	91.8264	41.8877	113.241	161.867	173.03
				66.7103	95.0067	62.422	43.5953	91.6156	41.1058	112.396	157.214	172.159
				66.4967	94.6862	61.6373	43.5725	91.4276	41.1058	111.871	155.872	168.539
				66.4369	94.1379	61.3567	43.5725	91.1172	40.7839	105.748	153.195	168.063
				66.0837	93.7178	60.9594	43.4799	90.9947	40.4834	103.498	150.03	162.149
				63.963	93.7064	60.9594	43.4101	90.8936	40.106	93.3603	148.673	159.435
				63.2452	93.4358	60.8426	43.3859	90.6372	39.3924	85.6895	143.45	158.555
				61.2584	93.0114	59.8342	43.3859	90.1316	36.5055	79.3488	138.618	152.631
				60.6418	91.9147	59.6476	43.3859	89.8154	36.3104	74.0735	131.283	149.435
				60.3569	91.8592	58.9626	43.3859	89.7371	35.9458	57.6053	111.234	149.19
				59.9012	91.3493	58.3929	42.8447	89.193	33.9733	56.342	89.6801	148.536
				59.9012	90.5802	58.1323	42.7507	88.9196	32.4779	50.5141	82.6787	146.259
				59.8342	90.086	58.1138	42.7265	88.3471	30.8101	41.8877	45.4183	140.623
				59.7829	89.7371	57.4116	42.4887	87.8172	30.2789	40.4834	44.7219	132.237
				59.6306	88.9196	56.8619	42.4887	87.4469	147.157	39.5975	37.9226	130.384
				59.4938	88.5877	56.342	42.3448	87.4469	145.277	39.1076	37.6008	130.29
				59.4767	88.0836	55.8364	42.3448	87.296	137.088	35.2337	189.427	129.917
				59.2375	87.8984	55.3978	42.3448	87.296	135.413	180.314	187.44	126.787
				58.7219	87.343	55.3066	42.3448	86.4913	134.406	177.251	175.803	126.49
				58.1138	87.343	55.3066	42.3448	86.2207	132.459	170.002	173.035	126.426
				57.4116	86.5967	54.717	42.2736	86.0441	130.92	165.803	171.504	125.727
				57.1994	86.0797	54.2328	42.2736	85.7493	129.063	164.477	170.794	125.023
				56.4318	84.3179	53.5178	42.0814	85.5	128.251	163.059	165.337	117.072
				55.8535	83.9448	53.0037	42.0571	85.4644	128.021	155.527	160.861	108.325
				55.8364	83.3865	53.0037	41.8877	85.453	122.789	152.87	156.768	106.749
				55.8364	83.0461	52.3685	41.8877	85.453	122.092	149.862	155.925	92.4103
				55.7083	81.1932	52.1548	41.8877	84.6541	121.934	147.899	152.018	91.6498
				55.4718	80.0738	51.4499	41.5957	84.3179	121.452	143.132	151.215	91.3393
				55.0303	78.2152	51.1337	41.5231	84.2211	121.184	141.908	146.528	89.6345
				54.5119	77.7081	50.8346	41.5231	84.1129	120.319	141.571	146.528	78.2152
				54.5119	77.5116	50.5754	41.5231	83.9448	119.244	131.954	144.437	74.3057
				54.2328	77.486	50.3532	41.4732	83.6414	119.065	125.412	136.554	72.5795
				53.6118	77.1969	50.0911	41.4732	83.593	118.962	123.275	120.352	61.5063
				53.327	76.4976	50.01	41.1058	82.8012	118.758	122.515	101.52	55.8364
				53.327	76.1387	49.8476	41.0061	82.6787	118.347	118.519	100.667	53.0037
				52.8499	75.8182	49.8277	41.0061	81.4667	118.176	102.672	86.5967	52.3685
				52.5422	75.4963	49.6026	41.0061	81.1932	118.004	101.29	80.7802	49.3776
				52.2901	75.4963	49.3776	40.8081	80.9796	115.088	73.867	79.195	46.391
				52.2901	75.1602	49.1925	40.8081	80.8927	115.088	60.4409	53.327	45.9737
				52.2517	74.958	49.1711	40.8081	80.7916	114.16	57.6238	46.7172	44.2191
				52.1548	74.8497	49.1099	40.8081	80.6164	114.124	54.1388	40.106	43.967
				51.8429	74.7686	49.1099	40.734	80.4896	113.124	42.1768	32.5078	43.4799
				51.4698	74.5649	48.7154	40.5332	79.8829	112.955	214.225	30.5794	41.3023
				51.4499	74.347	48.7154	40.5332	79.1566	112.188	185.285		40.734
				51.0539	73.8941	48.6741	40.509	78.6553	111.644	173.51		39.7257
				50.9941	73.8542	48.4448	40.2071	78.4487	110.219	170.49		37.3843
				50.715	73.3159	48.4234	40.2071	78.0727	109.433	169.536		33.8536
				50.5754	72.9142	48.1927	40.2071	77.1185	109.229	168.906		33.3395
				50.5141	72.6906	47.7697	39.9037	76.8152	109.229	165.632		211.135
				50.5141	72.6208	47.7483	39.7257	76.4976	107.912	165.51		200.051
				50.1723	72.3559	47.4079	39.6744	76.1387	107.827	161.559		187.569
				50.1723	72.1167	47.1715	39.5975	75.4963	107.375	160.508		185.198
				49.9288	71.8489	47.1501	39.5719	75.4963	106.292	155.872		181.435
				49.8277	71.8489	47.1501	39.5719	75.3753	105.364	152.398		180.387
				49.7451	71.6794	46.9778	39.3924	74.958	104.056	151.544		179.802
				49.1711	71.5655	46.7172	39.3924	74.619	103.968	149.813		170.395
				49.1099	70.8249	46.7172	39.2885	74.619	103.851	146.528		168.154
				49.1099	70.711	46.6531	39.1076	74.5649	103.351	145.424		167.61
				48.7567	70.4945	46.6531	38.8996	74.347	103.341	144.353		163.487
				48.6741	70.466	46.5007	38.743	74.3057	102.938	141.005		162.916
				48.6741	70.3649	46.2159	38.3485	74.018	102.593	138.002		158.984
				48.3821	70.3506	46.2159	38.3485	73.867	100.708	137.531		157.696
				47.8751	70.0772	45.9296	38.3485	73.5096	100.557	137.088		157.311
				47.7697	69.845	45.8626	38.3485	73.0111	99.9487	133.906		156.858
				47.7697	69.5531	45.8626	38.3485	72.9142	99.6952	132.137		155.657
				47.6002	69.3637	45.4411	38.3214	72.7889	99.0216	101.988		154.932
				47.4079	68.1545	45.4183	38.3214	72.0739	98.7552	89.9521		154.763
				47.4079	68.0804	45.2403	38.3214	71.6794	98.3849	79.8203		154.67
				47.0205	68.0206	45.038	38.216	71.6794	98.3123	60.8426		151.329
				46.6531	67.6617	45.038	38.0024	71.4387	98.1058	51.3516		149.976
				46.6531	67.1191	45.038	37.9226	70.8819	97.566	41.4006		149.651
				46.0179	67.0436	44.6991	37.9226	70.1484	96.4793	37.6278		148.808
				45.9296	66.4369	44.5851	37.9226	70.1342	96.448	216.767		146.632
				45.5977	66.3899	44.5168	37.9226	69.845	96.0264	188.395		142.685
				45.5977	66.0837	44.2419	37.8429	69.8308	95.7088	179.168		141.054
				45.5977	65.2349	44.2419	37.8429	69.3637	95.518	177.714		139.907
				45.4411	65.0169	43.9898	37.8429	69.0859	94.8685	176.569		139.58
				45.038	65.0169	43.8744	37.7076	68.8353	94.6862	167.949		138.853
				45.038	64.0898	43.8744	37.6278	67.9451	94.1821	166.853		138.853
				44.6991	64.01	43.5953	37.6278	67.9451	93.8901	166.853		137.206
				44.6079	62.7297	43.5953	37.6008	67.4808	93.8032	166.585		134.096
				44.2191	62.2112	43.3161	37.4655	66.6804	93.3161	162.698		132.115
				44.2191	62.0959	42.9402	37.3843	65.7618	93	154.244		131.662
				43.967	62.0959	42.8447	37.276	65.6066	92.8803	153.881		130.47
				43.8744	61.6216	42.8447	37.1393	65.2192	92.7493	151.859		125.412
				43.4799	60.9594	42.8447	37.1393	64.9543	92.0913	149.482		123.455
				43.3859	60.8426	42.7507	37.1393	64.5313	92.0913	146.805		123.316
				43.3859	60.7258	42.3448	37.0297	64.4843	90.8822	146.445		121.934
				43.2449	60.5919	42.2736	37.0297	64.4843	90.8822	141.908		118.107
				43.0569	60.5919	41.5957	36.9755	64.0898	89.6345	141.515		113.937
				43.0569	60.5919	41.5231	36.9755	64.0898	89.2728	137.531		113.089
				42.7265	60.5919	41.5231	36.9755	64.0898	88.3129	136.873		108.587
				42.7265	60.5591	41.4732	36.947	64.01	88.1747	135.906		106.598
				42.4887	60.0877	40.7839	36.947	63.4532	87.3772	129.799		102.266
				42.3448	59.9012	40.4834	36.6166	62.8108	87.343	124.699		101.159
				42.3448	59.9012	40.3338	36.3104	62.0959	87.0638	124.364		98.6
				42.1768	59.7829	40.1316	36.3104	62.0475	86.7719	122.06		93.0982
				42.0814	59.6476	40.1316	36.0583	62.0475	85.7607	121.96		92.0913
				41.8877	59.4938	40.106	36.0299	61.9008	85.4773	118.451		90.6258
				41.8877	59.2375	39.6744	35.9458	61.8352	83.3865	118.176		85.1796
				41.5957	58.9626	39.6744	35.8604	61.5063	82.4209	117.21		75.4963
				41.5957	58.1323	39.495	35.8604	61.1744	81.79	112.305		62.7297
				41.4006	57.6053	39.3924	35.7194	60.9594	81.79	111.726		57.4116
				41.1058	57.1994	39.1076	35.7194	60.8426	81.1932	111.644		53.8383
				41.0801	56.8619	39.1076	35.7194	60.4409	80.9796	94.4071		53.3839
				40.8081	56.7551	39.1076	35.6054	60.4409	80.276	68.5989		52.773
				40.7839	56.7195	39.1076	35.6054	60.3569	80.0738	53.7443		52.5223
				40.7839	56.4318	39.1076	35.3761	59.9012	79.7177	188.799		46.9778
				40.509	56.1982	38.8996	35.1753	59.6306	79.195	186.187		46.391
				40.509	55.8364	38.874	34.9147	59.4938	79.1053	174.999		38.3485
				40.509	55.8364	38.4809	34.7694	59.3571	78.8475	171.759		31.2359
				40.4834	55.8364	38.4809	34.6825	59.0837	78.4487	155.351		201.359
				40.3338	55.8364	38.3485	34.476	58.6706	78.0727	148.556		187.587
				40.3082	55.6171	38.3485	34.476	58.5496	77.486	146.805		183.387
				40.1316	54.5874	38.3485	34.4475	58.5496	76.9604	141.522		174.669
				40.106	54.5874	38.3485	34.2994	58.4627	76.697	140.616		172.195
				40.106	54.2328	38.3485	34.241	58.3929	76.697	131.468		166.591
				39.7257	53.9137	38.216	33.9733	58.1138	76.5645	129.322		160.754
				39.6744	53.8383	38.0024	33.8536	57.7121	76.4321	118.176		159.931
				39.6744	53.7443	38.0024	33.8536	57.7121	75.7114	106.598		157.426
				39.6744	53.6873	37.7076	33.613	57.4116	75.3753	105.527		155.109
				39.5975	53.3839	37.6008	33.613	57.4116	74.6731	73.8542		154.972
				39.5719	53.3839	37.3843	33.5218	57.4116	74.5649	70.8819		151.918
				39.3924	53.327	37.1393	33.5218	57.1994	73.5779	50.5754		149.759
				39.1859	53.213	37.0297	33.3395	57.1994	73.2333	49.3776		149.237
				39.1859	53.213	36.7548	33.3395	56.9146	71.2251	43.3161		149.128
				39.1076	53.213	36.7548	33.2184	56.8619	71.1112	35.9458		148.453
				39.1076	52.9268	36.7548	33.1259	56.8619	70.6098	31.2673		145.388
				39.1076	52.8684	36.6166	33.1259	56.8619	69.8308	197.848		143.281
				38.874	52.5223	36.5055	33.1259	56.4859	69.6115	168.714		142.208
				38.874	52.4069	36.5055	32.7883	56.1256	69.217	154.532		139.791
				38.743	52.3685	36.4771	32.7883	56.107	67.9451	146.307		139.442
				38.4809	52.2901	36.3104	32.5391	55.8364	67.7059	145.388		132.298
				38.3485	52.2317	35.9458	32.2899	55.6171	67.6617	143.245		127.926
				38.3485	51.8429	35.7194	32.005	55.3978	67.5563	142.742		127.211
				38.3485	51.7831	35.6054	32.005	55.3066	66.4967	137.649		127.034
				38.0024	51.6265	35.6054	32.005	55.3066	66.4369	136.584		124.095
				37.9226	51.6065	35.0315	32.005	55.0118	66.2688	131.129		123.25
				37.9226	51.1337	34.241	32.005	55.0118	65.0953	126.979		117.833
				37.8429	51.1337	33.7639	31.8469	54.9762	64.782	117.487		115.397
				37.8429	50.715	33.7639	31.8469	54.5119	64.782	116.977		110.549
				37.7076	50.5141	33.613	31.8469	54.5119	64.406	116.028		104.056
				37.7076	50.4743	33.3395	31.6233	54.2328	64.3575	101.37		101.839
				37.6278	50.1723	33.0347	31.5265	54.2328	63.7722	68.8951		98.2197
				37.4655	50.0911	32.8809	31.5265	54.2328	63.6454	64.3419		89.4651
				37.3843	49.8476	32.5391	31.4624	54.1388	63.053	63.4532		89.3967
				37.3843	49.5414	31.6233	31.3655	53.8383	62.6812	58.9626		68.9535
				37.3843	49.1099	31.6233	31.2673	53.6873	62.5687	51.8429		66.2076
				37.1393	49.1099	31.2359	31.1049	53.6303	61.8352	49.3776		63.7722
				37.0297	49.1099	30.8101	30.8101	53.1746	61.8352	35.9458		57.3418
				36.947	49.0059	30.7446	30.5794	53.0037	60.4409			56.9687
				36.7548	49.0059	30.5794	30.2119	53.0037	59.7829			55.9632
				36.5055	48.7154	30.1792	122.35	52.9268	59.3571			54.1388
				36.5055	48.7154	30.1792	118.347	52.716	59.2717			53.327
				36.5055	48.6741	122.715	117.694	52.716	59.0837			46.2159
				36.3104	48.5074	119.879	116.028	52.716	58.3929			45.038
				36.3104	48.3607	117.185	115.748	52.5223	57.8346			42.3448
				36.0583	48.1927	112.405	111.79	52.4069	57.6765			40.8081
				35.9458	48.1927	112.188	111.354	52.2517	57.4116			37.9226
				35.7194	47.8751	111.671	111.234	51.9797	56.8619			34.9147
				35.7194	47.8751	108.931	106.351	51.8429	56.7195			32.8809
				35.6909	47.8751	103.214	102.554	51.8429	56.54			32.4779
				35.6909	47.8751	103.214	101.928	51.7831	56.54			32.1318
				35.6054	47.7697	97.2228	101.849	51.7646	56.1797			31.2673
				35.6054	47.7697	94.6862	101.43	51.6265	54.9762
				35.3761	47.6002	91.016	101.28	51.6065	54.9762
				35.2337	47.5361	90.5802	100.889	51.6065	54.5874
				35.1753	47.5361	90.4805	100.879	51.3516	53.8383
				35.1753	47.4293	89.6801	100.728	51.3516	53.8383
				34.9147	47.4079	89.3967	99.5428	51.3516	53.6303
				34.6825	47.3438	86.1153	99.2053	51.3516	53.213
				34.476	47.3438	84.7139	98.929	51.1337	53.213
				34.4475	47.1715	83.8836	97.2228	51.0539	52.5223
				34.4475	47.0205	83.4591	96.9835	50.715	52.3685
				34.2994	46.5662	82.8012	96.8568	50.5754	52.2317
				34.241	46.5662	82.6174	95.592	50.5141	51.8429
				33.9733	46.5007	80.83	94.4071	50.5141	51.6265
				33.9733	46.5007	79.4756	94.3857	50.5141	51.6065
				33.8536	46.391	78.4872	93.4358	50.4743	51.4499
				33.8536	46.391	77.8648	93.3048	49.8476	51.3516
				33.3395	46.3697	77.7466	93.3048	49.5414	51.0539
				33.3395	46.0179	76.697	92.7379	49.4389	50.9941
				33.1259	45.8626	76.0717	92.3548	49.3776	50.9542
				32.8809	45.7743	74.958	91.3393	49.1925	50.1723
				32.7883	45.5977	74.347	90.6258	49.1925	50.0911
				32.5391	45.5977	73.8542	89.4423	49.1925	49.8476
				32.5391	45.038	72.2007	89.3967	49.1925	49.8277
				32.4779	45.038	71.6794	88.3129	48.7567	49.8277
				32.4779	44.9697	70.3649	87.7133	48.7154	49.6852
				32.1318	44.3573	70.2652	87.4469	48.7154	49.0059
				32.005	44.3573	69.6115	87.192	48.7154	49.0059
				32.005	44.2191	68.747	86.7377	48.6741	48.3607
				31.8469	44.1735	68.0804	86.4087	48.6741	47.6002
				31.6233	43.6893	67.7059	86.2207	48.1927	47.3438
				31.5265	43.0569	66.3899	86.2207	47.8751	47.3438
				31.5265	42.8447	66.2076	84.3179	47.8551	47.3438
				31.5265	42.7265	65.9769	84.1613	47.6002	47.0205
				31.2673	42.4887	65.6536	83.7383	47.3438	46.9778
				30.8101	42.3448	65.5297	83.0461	47.3438	46.7172
				30.6791	41.9119	65.3431	82.1859	47.3438	46.5662
				124.853	41.8877	65.2349	81.8768	47.1715	46.0179
				120.386	41.5231	65.2349	81.629	47.0205	45.4411
				117.002	41.4732	65.2192	80.9297	46.9778	45.2616
				106.55	41.1058	65.0953	80.6662	46.8482	45.038
				106.369	41.0801	65.0796	80.0738	46.5662	44.9697
				101.56	40.7839	64.406	80.0738	46.5007	44.5168
				99.5428	40.7839	63.0843	79.8701	46.5007	44.2419
				98.8478	40.5332	61.9008	79.8701	45.9296	43.9898
				98.3123	40.4834	61.8352	79.8203	45.8626	43.5953
				95.0067	40.3082	61.6216	79.3488	45.8626	43.3859
				94.1821	40.2826	60.458	78.9643	45.8626	42.8447
				93.4358	39.9792	59.4938	78.6553	45.5977	42.8447
				93.272	39.9037	58.7219	78.5385	45.5977	42.8447
				92.0571	39.5719	56.9687	77.9688	45.5977	42.7265
				88.9196	39.5719	56.8619	77.9688	45.4411	42.3448
				88.0366	39.495	55.5445	77.721	45.4411	42.2964
				85.7607	39.3924	55.3066	76.3381	45.4411	42.2736
				85.6425	39.3924	54.5119	75.6986	45.4183	42.0571
				85.5713	39.1076	54.2328	74.9309	45.4183	41.8877
				84.3179	39.1076	53.8383	74.619	45.2616	41.694
				83.3495	38.8996	52.696	74.5649	44.6079	41.4732
				81.4667	38.4809	52.2901	74.347	44.494	41.1058
				81.1932	38.216	52.2517	74.0735	44.494	41.0061
				78.8475	38.0024	51.7831	74.0735	44.494	40.7839
				78.8475	37.9226	51.4698	72.9555	44.3573	40.7839
				77.5116	37.7076	50.9941	72.8587	44.2191	40.3082
				76.3381	37.6008	50.8346	72.7889	44.1735	39.7257
				75.7114	37.3843	50.5754	72.7889	43.9898	39.3924
				75.2143	37.0297	50.5141	72.7604	43.6893	39.1076
				74.018	36.947	50.1723	72.0739	43.4799	38.8996
				73.3159	36.7548	50.1723	70.9545	43.4799	38.743
				71.8489	36.6166	50.0911	70.9545	42.8447	38.6903
				71.6794	36.5055	49.8476	70.8249	42.8447	38.0024
				71.5242	36.5055	49.8277	70.466	42.7507	37.8429
				71.51	36.4771	49.5414	70.3649	42.7507	37.6008
				71.339	36.3945	49.5414	70.3506	42.7265	37.1393
				70.9545	36.3945	49.3776	70.1484	42.7265	37.1393
				70.711	36.3104	49.1925	70.0772	42.6795	37.1393
				70.4945	36.3104	49.1099	70.0772	42.4887	36.9755
				70.3506	36.0299	49.0059	70.0772	42.2736	36.9755
				69.9177	35.9458	48.7154	69.845	42.1768	36.7548
				69.845	35.9458	48.7154	69.6699	42.0571	36.3104
				69.5388	35.9458	48.6114	69.6115	41.8877	35.6054
				69.4947	35.9458	48.3607	69.3053	41.8877	35.1753
				69.452	35.7194	48.1927	69.217	41.694	34.476
				69.217	35.3761	48.1927	69.1443	41.5231	33.7639
				68.9535	35.1753	48.1927	69.0859	41.5231	33.613
				68.3923	35.1753	47.8751	69.0261	41.5231	31.1049
				67.676	35.0315	47.3438	68.9093	41.4732	31.1049
				67.0436	34.9147	46.9778	68.5106	41.4006	30.8101
				66.7559	34.6526	46.6531	68.2585	41.1058	30.7446
				66.3899	34.6526	46.5007	67.5563	41.1058	164.305
				65.8387	34.476	46.2159	67.2259	40.734	141.571
				65.7148	34.2994	46.2159	67.0436	40.5332	140.073
				64.594	34.241	46.0179	66.7559	40.2826	139.21
				64.01	34.241	46.0179	66.2532	40.2826	136.792
				64.01	34.241	45.8626	66.2076	40.2826	136.399
				63.7722	34.241	45.5977	66.0837	39.7257	136.323
				63.4532	33.9733	45.4411	65.7618	39.6744	134.096
				63.2139	33.9733	45.2616	65.7148	39.6744	133.906
				63.053	33.8536	45.2616	65.7148	39.3924	133.338
				62.5687	33.8536	45.038	65.6536	39.2885	133.246
				62.2112	33.5218	44.9697	65.3588	39.1076	132.298
				62.0475	33.3395	43.8744	65.3431	39.1076	132.237
				61.8352	33.3395	43.6893	65.2349	38.8996	123.25
				61.8352	32.7883	43.5953	64.9543	38.743	122.491
				61.7854	32.7883	43.5725	64.5313	38.743	121.393
				61.3567	32.4779	43.4799	64.4843	38.5593	118.553
				61.3069	32.4779	43.3161	64.4843	38.3485	117.487
				60.8426	32.4779	43.3161	64.406	38.3214	117.323
				60.7258	30.5794	43.1039	64.3575	37.9226	116.925
				60.6418	30.4469	43.0569	64.2635	37.6278	116.769
				60.5919	30.1792	42.8447	64.0898	37.3843	114.009
				60.5919	30.0439	42.7507	63.9787	37.0297	111.435
				60.3569	30.0439	42.7507	63.6924	37.0297	111.354
				60.0877	141.886	42.7507	63.6454	36.6166	110.659
				59.8342	134.489	42.4887	63.2609	36.4771	110.219
				59.4767	130.92	42.2736	62.6812	36.0583	108.466
				59.2717	130.384	42.0814	62.422	36.0299	107.987
				58.7219	123.579	42.0571	62.2112	36.0299	107.489
				58.6535	123.061	41.9119	62.0475	35.8604	105.68
				58.5496	121.96	41.8877	61.3069	35.3761	105.141
				58.5496	120.487	41.8877	61.2584	35.1753	103.978
				58.4627	120.049	41.694	61.1744	35.1753	102.83
				58.3929	119.922	41.5957	60.2401	34.6825	101.48
				58.3929	119.804	41.5231	60.0877	34.476	100.345
				58.1138	112.864	41.0801	59.9012	34.476	100.345
				58.0967	112.332	41.0801	59.9012	34.476	100.313
				58.0967	112.297	41.0061	59.8342	34.476	99.4916
				57.9927	111.671	40.8081	59.6476	34.4176	98.0132
				57.6765	110.264	40.734	59.3571	34.4176	95.7516
				57.6765	107.658	40.734	59.2375	34.2994	93
				57.4828	107.224	40.4834	59.0837	33.9733	92.3107
				57.4116	106.351	40.3338	58.7219	33.8536	92.0571
				57.2877	104.677	40.106	58.4456	33.613	91.6498
				57.1994	103.958	39.7257	57.7121	33.5218	91.083
				57.1994	103.733	39.5975	57.4828	33.3708	90.311
				57.0043	100.557	39.3924	57.4828	33.3395	90.1886
				56.9687	98.0132	39.3924	57.1994	33.3395	89.9408
				56.7551	97.8879	39.1076	56.7551	33.2184	89.6345
				56.7195	97.8153	39.1076	56.54	32.8809	87.192
				56.7009	96.4793	38.4809	56.342	32.5391	87.0168
				56.7009	94.0525	38.4809	56.342	32.5391	86.9827
				56.7009	93.7933	38.3485	56.107	32.5391	85.6895
				56.54	93.4358	38.0024	55.9988	32.005	84.7979
				56.4318	93.1965	38.0024	55.8364	31.8469	83.6414
				56.342	92.8476	38.0024	55.6171	31.2359	83.0461
				56.1797	92.8476	37.9226	55.5445	30.7446	81.0935
				56.1797	92.8476	37.9226	55.4718	30.4469	80.9682
				55.9988	92.3107	37.8429	55.4163	30.0439	80.9297
				55.9632	92.3107	37.4655	55.3066	143.281	79.195
				55.9632	92.2565	37.276	55.3066	141.465	79.1053
				55.8535	91.1613	37.0297	54.8096	138.054	78.9643
				55.7083	89.9521	36.7548	54.717	136.376	77.7993
				55.6171	89.1361	36.7548	54.5119	134.036	77.5116
				55.6171	88.4396	36.3945	54.3823	133.74	77.4461
				55.6171	88.4054	36.3104	54.2883	130.726	76.5645
				55.4718	88.3471	36.0583	54.2328	129.047	74.958
				55.0303	87.0638	36.0299	54.2328	128.685	74.347
				55.0303	86.9584	35.7194	53.9137	127.331	74.347
				54.9762	86.9584	35.3761	53.9137	125.533	74.347
				54.5119	86.9243	35.1753	53.7443	125.048	73.7574
				54.2328	86.8189	34.7694	53.4608	124.853	73.5238
				54.2328	86.2093	34.6825	53.0037	124.723	72.7462
				54.0448	85.6895	34.4475	52.8684	124.364	72.6208
				53.9137	85.6895	33.2184	52.8499	124.193	72.0739
				53.7443	85.4773	33.2184	52.716	123.011	71.8489
				53.6118	85.4773	33.2184	52.716	122.928	70.8819
				53.6118	84.3179	33.0347	52.3685	121.893	70.7252
				53.6118	83.4477	32.1318	52.2317	121.452	70.6098
				53.5363	83.3495	31.5265	51.8429	120.479	69.0859
				53.4608	82.9478		51.8429	120.175	69.0261
				53.3839	82.8738		51.8429	120.175	68.8353
				53.327	82.8012		51.6265	118.244	67.5421
				53.327	82.6787		51.6065	118.219	67.1191
				53.327	82.6046		51.6065	116.69	66.0837
				53.0037	82.2101		51.6065	114.966	65.9769
				52.9837	82.0748		51.3516	114.947	65.7618
				52.9837	81.827		51.3516	114.523	65.6536
				52.9837	81.827		51.3516	113.724	64.01
				52.9268	81.7287		51.0539	113.724	63.7722
				52.9268	81.1932		50.9941	113.724	63.5813
				52.716	81.018		50.9941	113.697	63.2609
				52.5422	80.9796		50.8944	113.402	63.0686
				52.5422	80.9682		50.715	112.955	62.536
				52.5223	80.9682		50.5754	112.549	61.8352
				52.5223	80.6662		50.3945	112.332	61.8352
				52.5223	80.3771		50.3532	112.188	61.1744
				52.2517	79.1053		50.3532	112.008	60.4409
				52.2517	79.0028		50.3532	111.998	59.9012
				52.2317	78.8475		50.3333	111.644	59.6306
				52.2317	78.0727		50.1723	110.613	58.1323
				51.8429	78.0201		49.7451	110.411	57.8346
				51.8429	77.7466		49.6852	109.673	57.7121
				51.8429	77.0915		49.6852	109.229	57.6765
				51.7831	75.8581		49.5414	108.931	57.0043
				51.7831	75.8182		49.3776	108.699	55.3066
				51.7646	75.8182		49.1099	108.661	54.9577
				51.6265	75.4166		49.0059	108.325	53.0037
				51.6065	74.7686		48.7567	108.185	52.9268
				51.6065	74.619		48.7154	107.959	52.8499
				51.6065	74.0593		48.7154	107.432	52.716
				51.6065	74.018		48.7154	107.053	52.1548
				51.6065	73.867		48.6114	106.168	52.1548
				51.4698	73.3159		48.5074	105.68	51.8429
				51.4698	73.3159		48.3607	105.218	51.8429
				51.1337	72.7889		48.1927	104.58	51.7646
				51.1337	71.8916		47.8751	104.201	51.3516
				51.0539	71.6794		47.8751	103.978	50.5754
				50.9941	71.5242		47.8551	103.684	50.5141
				50.9941	71.4387		47.6002	103.528	49.7451
				50.8944	70.0772		47.4293	102.554	49.7451
				50.8346	69.6115		47.3438	102.356	49.7451
				50.715	69.5687		47.1501	102.316	48.4448
				50.715	69.5531		47.1501	101.958	48.3607
				50.5754	69.5531		47.1501	101.928	47.8751
				50.3532	69.5388		47.0205	101.928	47.7697
				50.0911	69.1443		46.9778	101.689	47.6002
				50.01	69.0859		46.9778	100.949	47.4079
				49.6026	68.8951		46.9778	100.557	46.5662
				49.5414	68.7911		46.7172	100.273	44.7219
				49.4389	68.747		46.7172	100.071	44.494
				49.1925	68.2585		46.6531	99.9487	44.1735
				49.1925	67.1803		46.6531	99.4616	44.1735
				49.1925	67.1191		46.5662	99.4303	43.9898
				49.1711	66.9539		46.5662	98.929	43.9898
				49.1099	66.7103		46.5007	98.929	43.5953
				49.1099	66.3899		46.3697	98.7752	43.5953
				49.1099	66.0837		46.3697	98.3636	43.5725
				49.1099	65.5752		46.2159	98.3123	42.4887
				48.7154	64.594		46.2159	97.9406	41.8877
				48.7154	64.4843		46.0179	97.8879	41.4006
				48.7154	64.3419		45.8626	97.4321	41.0801
				48.6114	64.2635		45.8626	95.592	40.8081
				48.6114	63.6924		45.5977	95.592	40.7839
				48.6114	63.4532		45.5977	95.518	40.3338
				48.5074	62.422		45.4411	95.0822	40.3082
				48.5074	62.0475		45.4411	94.8685	39.7257
				48.4448	61.8352		45.4183	94.5794	38.874
				48.4448	61.1744		45.33	94.568	38.874
				48.3607	60.8426		45.038	94.568	38.743
				48.1927	60.8426		45.038	94.3103	38.4809
				48.1927	60.8426		45.038	93.8901	38.3485
				48.1927	60.8426		45.038	93.8901	37.6278
				48.1927	60.8426		44.9697	93.7178	37.1393
				48.0445	60.7258		44.9697	93.3161	35.2337
				47.8751	60.5591		44.9697	93.3048	35.1753
				47.8751	59.8342		44.7219	92.9672	32.005
				47.8751	59.6476		44.6991	92.8803	31.2673
				47.8551	59.5109		44.6079	92.8476	31.2359
				47.8551	59.3571		44.494	92.8476	31.1049
				47.7697	58.6535		44.494	92.8476	145.277
				47.7697	58.1836		44.3573	92.8476	141.522
				47.7697	56.4859		44.2191	92.5741	127.91
				47.5361	55.9988		43.9898	92.4858	127.267
				47.5361	55.6171		43.967	92.3548	126.082
				47.3438	55.4163		43.8744	91.882	126.018
				47.3438	54.8096		43.8744	91.882	125.67
				47.1715	54.5874		43.8744	91.882	124.038
				47.1715	54.5304		43.6893	91.8592	123.02
				47.1715	54.5119		43.6893	91.5159	122.987
				47.1501	54.1388		43.5953	91.439	122.987
				47.0861	54.1388		43.5725	91.3493	122.092
				47.0205	53.6303		43.4799	90.311	120.554
				47.0205	53.6118		43.4101	89.8268	118.219
				47.0205	53.6118		43.3859	89.3967	118.167
				46.9778	53.4608		43.3161	89.193	117.729
				46.9778	53.213		43.3161	88.9196	117.002
				46.9778	53.1746		43.2449	88.817	116.655
				46.8482	53.0037		43.0569	88.7145	113.527
				46.8482	52.8684		43.0569	88.3129	111.926
				46.7172	52.8499		43.0569	87.8528	111.644
				46.7172	52.696		43.0569	87.4469	111.435
				46.7172	52.5422		42.9402	87.296	109.914
				46.6531	52.5422		42.8447	86.8189	109.887
				46.6531	52.5223		42.8447	86.7021	107.987
				46.5662	52.4069		42.7265	86.5967	106.816
				46.5007	52.2901		42.6795	86.3147	104.784
				46.5007	52.2317		42.4887	85.7493	104.463
				46.5007	52.1548		42.1768	85.6069	102.88
				46.5007	51.9797		42.1768	85.4773	101.918
				46.5007	51.8429		42.1768	85.4644	101.4
				46.391	51.8429		42.0814	85.1796	100.949
				46.3697	51.6265		41.8877	85.0001	100.162
				46.2159	51.6065		41.8877	85.0001	100.03
				46.0179	51.6065		41.694	85.0001	96.0165
				45.9737	51.6065		41.5957	84.9047	95.9424
				45.8626	51.4698		41.5231	84.6541	95.7516
				45.5977	51.4698		41.5231	84.3293	95.0067
				45.5977	51.3701		41.5231	84.3179	94.8572
				45.5977	51.3516		41.4732	83.9448	94.1379
				45.5977	51.1337		41.4732	83.8237	93.2293
				45.5977	50.9941		41.4732	83.4591	92.8476
				45.508	50.5754		41.4006	83.3495	92.7821
				45.4411	50.5754		41.4006	83.3495	92.3107
				45.4183	50.5141		41.4006	83.0461	89.193
				45.2616	50.1723		41.3023	82.8012	88.988
				45.2616	50.1723		41.0801	82.8012	88.3129
				45.2616	50.1723		41.0061	82.7157	88.0836
				45.2616	50.0911		40.8081	82.6174	87.9796
				45.038	50.01		40.8081	82.5192	87.7603
				45.038	49.8476		40.734	81.8768	87.145
				44.7219	49.6026		40.5332	81.7287	86.6323
				44.6991	49.5414		40.3082	81.629	86.0441
				44.6991	49.5414		40.3082	81.6162	85.7607
				44.6991	49.4389		40.2826	81.5293	85.191
				44.6079	49.1711		40.2071	81.4667	84.3179
				44.5168	49.0059		40.106	81.0935	83.8836
				44.494	48.9447		40.106	80.6662	83.8836
				44.3573	48.7567		39.9037	80.5666	83.593
				44.3573	48.7154		39.7257	80.4896	82.9721
				44.2419	48.7154		39.6744	80.3259	82.9592
				44.2191	48.7154		39.5975	80.2133	82.8624
				44.2191	48.6741		39.495	80.2133	82.0136
				44.1735	48.6114		39.495	80.1877	81.4667
				43.9898	48.4448		39.3924	79.8701	81.1932
				43.8744	48.3607		39.3924	79.8701	80.83
				43.8744	47.8751		39.1859	79.8074	79.8701
				43.8744	47.8551		39.1076	79.8074	79.7177
				43.8744	47.7697		39.1076	79.8074	79.6793
				43.6893	47.6002		39.1076	79.6793	79.1053
				43.6893	47.4293		38.874	79.3731	78.9643
				43.5953	47.4293		38.743	79.3488	78.8475
				43.5953	47.4079		38.743	79.1566	77.8249
				43.5953	47.3438		38.743	79.1438	77.5116
				43.4799	47.3438		38.6903	79.0028	77.486
				43.3859	47.0861		38.4809	79.0028	75.2015
				43.3161	46.391		38.3485	78.9643	74.0735
				43.0569	46.2159		38.3485	78.8475	73.867
				43.0569	46.2159		38.3485	78.4872	73.689
				43.0569	46.1276		38.0024	77.9161	73.4127
				42.9402	46.0179		37.9226	77.5116	73.1364
				42.8447	45.9737		37.9226	77.2367	72.7462
				42.8447	45.9296		37.7076	77.1969	72.3132
				42.7507	45.5977		37.6008	77.0259	72.2007
				42.7507	45.5977		37.3843	76.4976	72.1167
				42.7265	45.5977		37.276	75.8453	72.0184
				42.6795	45.4411		37.1393	75.6986	71.6794
				42.4887	45.33		37.1393	75.4963	71.6794
				42.4887	45.2616		37.0297	75.2015	71.6225
				42.4887	44.7219		37.0297	74.6318	71.5655
				42.4887	44.6991		36.9755	74.5236	71.2251
				42.3448	44.6991		36.9755	74.5236	70.8819
				42.3448	44.6991		36.7548	74.3057	70.8249
				42.3448	44.494		36.6166	74.2786	69.1443
				42.1768	44.3573		36.5055	74.0735	69.1443
				42.1768	44.2419		36.3945	74.0593	68.4806
				42.0814	44.2191		36.3945	73.867	67.9451
				42.0571	43.8744		36.3104	73.3159	67.901
				41.9119	43.6893		36.0583	73.3159	67.901
				41.9119	43.5725		35.3761	73.2048	67.1803
				41.8877	43.4101		35.3761	73.0809	66.9539
				41.8877	43.3859		35.2337	73.0111	66.7103
				41.8877	43.3859		35.1753	72.984	66.4369
				41.694	43.3859		35.1753	72.7604	66.4369
				41.694	43.0569		35.1753	72.6906	65.8544
				41.5957	43.0569		35.0315	72.6208	65.3431
				41.5957	43.0569		35.0315	72.6208	65.0796
				41.5231	42.8447		34.4475	72.5368	64.8603
				41.5231	42.8447		34.4475	72.524	63.8363
				41.5231	42.8447		34.4475	72.3132	63.7722
				41.5231	42.6795		34.2994	72.2007	63.053
				41.5231	42.4887		33.8536	72.2007	62.9561
				41.5231	42.4887		33.8536	72.2007	62.5687
				41.4006	42.4887		33.8536	72.0739	62.536
				41.1058	42.4887		33.613	71.8489	62.4704
				41.1058	42.2736		33.613	71.6794	62.4704
				41.1058	42.0814		33.5218	71.6794	62.0959
				41.0801	42.0814		33.3395	71.2251	61.9008
				41.0061	42.0814		33.3395	70.9545	61.8352
				41.0061	41.9119		33.2184	70.9545	61.6216
				40.8081	41.8877		32.8809	70.8249	61.5063
				40.7839	41.8877		32.7883	70.711	60.5919
				40.7839	41.5957		32.4779	70.3506	60.0365
				40.7839	41.5957		32.005	70.1342	59.9012
				40.5332	41.5231		32.005	69.845	58.8771
				40.5332	41.5231		31.6233	69.5531	57.9742
				40.509	41.5231		31.6233	69.3053	57.7121
				40.509	41.5231		31.3655	69.0859	57.7121
				40.4834	41.5231		31.2673	68.9535	57.4828
				40.4834	41.5231		31.1049	68.8951	57.2877
				40.4834	41.4006		30.8101	68.747	57.0043
				40.3082	41.1058		30.7446	68.747	56.8619
				40.3082	40.8081		30.6791	68.5106	56.8619
				40.3082	40.7839		30.6791	68.3923	56.7195
				40.2071	40.7839		30.4797	68.1986	56.7009
				40.2071	40.7839		30.4469	67.7059	56.107
				40.1316	40.734		30.2119	67.3612	55.8364
				40.106	40.5332		30.1792	67.1803	55.6171
				40.106	40.2826		149.712	66.9539	55.5445
				40.106	40.106		135.786	66.5893	55.3978
				40.106	40.106		132.414	66.3899	55.3066
				39.9037	39.9792		120.184	65.7148	54.2328
				39.7257	39.9037		117.875	65.6536	54.2328
				39.7257	39.9037		116.421	65.3431	53.8383
				39.7257	39.9037		115.923	64.9543	53.0037
				39.6744	39.7257		113.697	64.9543	52.8684
				39.6744	39.6744		112.955	64.8603	52.5422
				39.6744	39.6744		109.554	64.735	52.3685
				39.5975	39.5975		108.325	64.735	51.9797
				39.5975	39.1076		107.912	64.6566	51.8429
				39.5975	38.743		107.762	64.4843	51.8429
				39.5975	38.4809		107.224	64.4843	51.8429
				39.5975	38.4809		106.006	64.406	51.7831
				39.3924	38.3485		105.967	64.01	50.3333
				39.3924	38.3485		105.546	64.01	50.1723
				39.3924	38.2687		104.201	63.9787	49.8476
				39.3924	37.9226		103.89	63.7722	49.3776
				39.3924	37.6278		103.568	63.7722	49.1925
				39.1859	37.6278		103.214	63.2609	49.1099
				39.1859	37.0297		101.36	63.2452	49.0059
				39.1859	37.0297		101.03	63.2139	48.7154
				39.1859	36.9755		100.345	62.6812	48.6114
				39.1076	36.7548		99.1853	62.4704	48.4448
				39.1076	36.7548		99.1027	62.422	48.1927
				39.1076	36.6166		97.0148	62.422	47.7697
				38.8996	36.4771		96.8568	61.5063	47.4293
				38.8996	36.3104		96.8568	61.4892	47.4293
				38.874	35.9458		96.3113	61.3567	47.4293
				38.874	35.8604		96.1005	61.3069	46.8482
				38.743	35.7194		96.1005	61.2584	46.3255
				38.6903	35.6909		95.8043	61.1744	46.1276
				38.4809	35.6339		95.7202	60.8426	46.0179
				38.4809	35.2622		95.0067	60.8426	45.8626
				38.3485	35.2337		94.1821	60.7258	45.5977
				38.3485	35.2337		92.7821	60.7258	45.5977
				38.3485	35.1753		92.5741	60.6418	45.4183
				38.3485	35.0315		92.5741	60.5591	45.2616
				38.3214	34.7694		91.9475	60.458	45.2616
				38.216	34.6825		91.6156	60.4409	45.038
				38.216	34.6526		91.5601	60.3569	44.9697
				37.9226	34.476		91.1941	60.1048	44.7219
				37.8429	34.476		90.8494	59.5109	44.6991
				37.7076	34.476		90.5361	59.4938	44.2419
				37.6278	34.476		89.7371	59.2717	44.2419
				37.6278	34.476		89.6801	59.2375	43.5725
				37.6008	34.4176		89.4423	59.2375	43.0569
				37.6008	34.2994		89.3967	58.8771	42.8447
				37.4655	33.9733		89.3967	58.7219	42.8447
				37.3843	33.8536		88.8284	58.7219	42.4887
				37.3843	33.5218		88.7145	58.5496	42.1768
				37.3843	33.5218		87.9796	58.5496	41.8877
				37.276	33.3708		86.7719	58.41	41.1058
				37.276	33.3395		86.3147	58.1323	41.0801
				37.276	33.2184		86.2207	57.7121	41.0801
				37.1393	33.2184		85.191	57.6238	40.8081
				37.1393	32.8809		85.0001	57.4116	40.8081
				37.1393	32.7883		85.0001	56.7195	40.7839
				37.1393	32.5391		84.5458	56.7195	40.7839
				37.1393	32.4779		84.3179	56.7009	40.734
				37.0297	32.4779		83.9448	56.54	40.5332
				36.9755	32.2899		82.5804	56.342	40.3082
				36.9755	32.005		81.827	56.107	39.6744
				36.7548	31.6233		81.79	55.8364	39.3924
				36.7548	31.4624		81.79	55.6171	38.743
				36.6166	31.3655		81.5792	55.6171	38.743
				36.4771	30.7446		81.1932	55.5445	38.4809
				36.4771	30.4797		80.9796	55.4718	38.3485
				36.4771	30.4797		80.2133	55.4163	38.216
				36.3945	30.0439		80.1749	55.3978	38.0024
				36.3104	30.0439		79.8701	55.3978	37.6278
				36.3104	30.0439		79.4756	55.3066	36.6166
				36.3104			79.3488	55.3066	36.4771
				36.3104			79.195	54.7911	36.3104
				35.9458			79.1438	54.7911	36.3104
				35.9458			78.332	54.717	35.7194
				35.9458			78.0201	54.717	34.6825
				35.8604			77.8249	54.717	34.6825
				35.8604			77.7993	54.5874	34.6526
				35.7194			77.2367	54.4193	34.4475
				35.7194			77.0259	53.6873	34.241
				35.7194			76.9604	53.6118	33.8536
				35.7194			76.9604	53.4608	33.7639
				35.6909			76.697	53.3839	32.1318
				35.6054			76.3381	53.327	31.8469
				35.6054			76.3381	53.327	31.6233
				35.6054			76.2455	53.1746	30.2789
				35.6054			76.1387	53.1746	30.2119
				35.6054			75.4963	53.0037	158.288
				35.2337			74.347	53.0037	146.196
				35.2337			73.9496	53.0037	143.359
				35.2337			73.5779	52.8684	141.285
				35.1753			73.5238	52.8499	139.224
				35.1753			73.5238	52.8499	138.413
				35.1753			73.2333	52.8499	133.906
				34.9147			73.0809	52.8499	132.575
				34.7694			73.0809	52.696	128.378
				34.7694			72.984	52.696	127.466
				34.7694			72.9555	52.2517	127.457
				34.7694			72.7604	51.8429	127.019
				34.6825			72.6208	51.8429	122.458
				34.6825			72.3559	51.4698	122.317
				34.6825			71.8489	51.4698	120.487
				34.6825			71.7222	51.1337	119.922
				34.476			70.711	51.0539	119.711
				34.476			70.4945	51.0539	119.651
				34.4475			70.3649	51.0539	118.553
				34.2994			70.1342	51.0539	118.347
				34.241			70.1342	50.715	117.652
				34.241			69.845	50.5754	117.444
				33.9733			69.845	50.3945	117.106
				33.9733			69.3053	50.3532	113.053
				33.9733			69.0859	50.3333	112.188
				33.9733			69.0859	50.3333	111.535
				33.8536			68.2585	50.1723	111.089
				33.8536			68.0804	50.0911	109.034
				33.7639			67.7059	49.8476	108.466
				33.7639			67.1803	49.8277	108.25
				33.7639			66.7403	49.8277	107.837
				33.613			66.6804	49.7451	107.827
				33.613			66.2688	49.6026	107.224
				33.5218			65.7148	49.5414	107.073
				33.5218			65.7148	49.4389	105.68
				33.3708			65.6536	49.3563	104.755
				33.3708			65.2192	49.1099	104.318
				33.3395			65.0169	49.1099	104.318
				33.3395			64.9543	49.0472	103.351
				33.3395			64.2635	48.7154	103.303
				33.3395			64.0898	48.7154	102.8
				33.2484			63.6924	48.5074	100.567
				33.2484			63.5813	48.3607	100
				33.2484			63.5172	48.0445	99.5827
				33.2484			63.0843	47.8551	99.4616
				33.2484			63.0843	47.8551	98.1058
				33.2184			62.422	47.8551	97.2028
				33.1259			62.2112	47.4293	96.8881
				32.8809			62.0475	47.4079	95.592
				32.5391			62.0475	47.3438	94.0952
				32.5391			61.9008	47.3438	94.0525
				32.5078			61.8352	47.1715	93.1096
				32.4779			61.8352	47.0205	92.5741
				32.4779			61.4892	47.0205	92.0358
				32.4779			61.1744	46.9778	91.9147
				32.2899			60.9594	46.6531	91.7823
				32.2899			60.9594	46.5007	90.8494
				32.2899			60.7258	46.5007	90.0077
				32.1318			60.458	46.2159	89.918
				32.1318			60.1048	46.2159	88.4852
				32.1318			60.1048	45.9296	87.8984
				32.1318			59.8342	45.8626	87.145
				32.005			59.6476	45.8626	86.9243
				32.005			59.5109	45.8626	86.5141
				32.005			59.0837	45.8626	86.2207
				32.005			59.0153	45.5977	85.7493
				31.8469			58.9626	45.5977	83.7867
				31.8469			58.3929	45.5977	83.7383
				31.8469			58.1836	45.508	83.4591
				31.5265			58.1138	45.4411	82.9592
				31.5265			57.8346	45.33	82.8012
				31.4624			57.4116	45.2616	82.6787
				31.3655			57.3418	45.2616	82.4209
				31.3655			57.2877	45.2616	80.4896
				31.2673			57.2877	45.038	80.3771
				31.2673			57.0043	44.7219	79.3488
				31.1049			56.9146	44.7219	78.0727
				30.8101			56.7195	44.7219	77.486
				30.8101			56.7009	44.2419	77.3948
				30.7446			56.54	44.2419	77.1969
				30.5794			56.342	44.2191	75.925
				30.5794			56.342	44.2191	75.4963
				30.4797			56.1797	44.1735	75.3753
				30.1792			56.1797	43.8744	75.1602
				30.0439			55.8535	43.8744	74.0735
							55.6171	43.6893	73.867
							55.5445	43.6893	73.5779
							55.5445	43.6893	71.1824
							55.4718	43.5953	70.3506
							55.0303	43.5725	68.8951
							54.8096	42.9402	68.0804
							54.5874	42.8447	67.9451
							54.5304	42.8447	67.7059
							54.5119	42.8447	67.6617
							54.5119	42.8447	67.5563
							54.5119	42.7507	67.1803
							54.5119	42.7265	67.1803
							54.1388	42.7265	67.1191
							53.1746	42.4887	66.7403
							52.9268	42.4887	65.3431
							52.716	42.3448	65.2192
							52.3685	42.2736	64.0898
							52.2317	42.0571	64.01
							52.2317	41.8877	63.5813
							51.8429	41.694	63.0843
							51.8429	41.694	62.7297
							51.8429	41.5957	62.5687
							51.7831	41.5231	62.4704
							51.7831	41.5231	61.7854
							51.6265	41.5231	59.8855
							51.6065	41.5231	59.6306
							51.588	41.5231	59.3571
							51.3516	41.5231	59.0837
							51.1337	41.4006	58.1323
							51.0539	41.4006	57.9742
							50.715	40.7839	57.6765
							50.5754	40.7839	57.4116
							50.5754	40.734	57.2877
							50.5754	40.734	57.1994
							50.5141	40.5332	56.9687
							50.5141	40.5332	56.342
							50.3333	40.4834	56.342
							50.1723	40.4834	56.1256
							50.1723	40.4834	55.9632
							50.0911	40.3338	55.3978
							49.7451	40.3082	55.3066
							49.1925	40.3082	55.0303
							49.1711	40.2071	54.9762
							49.1711	39.7257	54.9762
							48.9447	39.7257	54.7911
							48.7154	39.7257	54.2328
							48.6114	39.5975	54.0448
							48.3394	39.495	52.3685
							47.8751	39.495	51.8429
							47.8751	39.3924	50.9542
							47.7483	39.2885	50.8346
							47.6002	39.1859	50.5141
							47.4079	39.1076	50.5141
							47.3438	39.1076	49.7451
							47.1929	39.1076	49.4389
							47.0205	39.1076	49.1099
							47.0205	38.874	47.3438
							46.9778	38.874	47.3438
							46.8482	38.874	47.3438
							46.7172	38.743	47.1715
							46.7172	38.743	47.0205
							46.6531	38.5593	46.6531
							46.6531	38.4809	46.6531
							46.6531	38.3485	46.5662
							46.391	38.3485	45.9296
							46.3697	38.3485	45.2616
							46.1276	38.216	45.038
							46.0179	38.0024	44.7219
							46.0179	37.9226	44.6991
							46.0179	37.9226	43.8744
							45.9737	37.9226	43.4799
							45.9737	37.9226	43.3859
							45.8626	37.8429	43.0569
							45.5977	37.8429	42.2736
							45.5977	37.7076	42.2736
							45.508	37.3843	41.4732
							45.4183	37.3843	40.509
							45.33	37.3843	38.874
							45.2616	37.1393	38.3485
							45.038	37.1393	38.0024
							45.038	37.0297	36.3104
							45.038	37.0297	35.9458
							44.7219	36.947	35.8604
							44.7219	36.6166	35.3761
							44.6991	36.6166	35.2622
							44.6079	36.5055	35.2337
							43.9898	36.3104	35.1753
							43.8744	35.9458	34.7694
							43.8744	35.9458	32.005
							43.5725	35.9458	31.3655
							43.4799	35.7194	155.495
							43.4799	35.6054	147.529
							43.3859	35.6054	139.494
							43.0569	35.6054	134.126
							42.8447	35.6054	131.168
							42.8447	35.3761	128.85
							42.8447	34.9147	128.164
							42.8447	34.9147	124.421
							42.7507	34.7694	121.934
							42.2736	34.7694	121.919
							42.0814	34.6825	121.184
							41.8877	34.6825	119.312
							41.8877	34.476	118.519
							41.5957	34.4475	118.004
							41.5957	34.4475	114.506
							41.5957	33.8536	113.527
							41.5231	33.7639	113.089
							41.5231	33.7639	112.405
							41.5231	33.613	112.251
							41.4006	33.3395	111.671
							41.4006	33.3395	109.997
							41.1058	32.8809	109.914
							41.0801	32.5391	108.923
							41.0801	32.2899	108.55
							41.0801	32.2899	108.325
							41.0801	31.6233	107.912
							41.0061	31.6233	106.292
							40.8081	31.2673	106.006
							40.7839	31.2359	105.7
							40.7839	31.1049	104.085
							40.7839	30.8101	103.145
							40.5332	30.7446	102.326
							40.4834	30.6791	101.29
							40.3338	30.1792	100.949
							40.3082	170.157	98.8065
							40.1316	147.364	98.7752
							39.9037	144.296	98.6826
							39.7257	143.132	98.1058
							39.6744	142.664	97.9819
							39.6744	139.028	97.7013
							39.5975	135.413	97.6187
							39.5719	135.188	97.0661
							39.5719	134.466	97.0661
							39.495	131.306	97.0661
							39.3924	130.034	96.0165
							39.1859	128.969	93.3048
							39.1076	127.997	93.131
							39.1076	127.926	92.8803
							39.1076	127.744	92.5741
							38.8996	126.307	91.882
							38.8996	125.791	91.7267
							38.874	125.67	91.261
							38.743	125.606	90.6586
							38.743	125.234	90.6258
							38.743	125.112	90.2213
							38.4809	124.699	89.7371
							38.3485	124.364	88.8626
							38.3485	124.364	88.4396
							38.3214	123.061	88.1747
							38.216	122.978	88.0836
							38.0024	122.424	88.0836
							37.9226	121.668	87.8984
							37.6008	119.879	87.4469
							37.3843	118.793	86.7021
							37.3843	118.519	86.3147
							37.1393	118.107	86.2207
							37.0297	118.029	85.191
							36.7548	117.591	85.0001
							36.4771	117.098	84.9417
							36.2549	117.098	84.3179
							35.9458	116.421	83.4591
							35.6054	116.229	83.0461
							35.2337	115.581	82.9592
							35.2337	115.537	82.8624
							35.1753	115.088	82.3212
							34.7694	115.088	81.1932
							34.241	115.01	80.83
							33.3708	114.966	80.7802
							33.3708	114.798	80.6292
							33.3708	114.691	79.7177
							33.3395	114.55	79.3731
							33.1259	113.59	78.2152
							32.8809	113.527	77.486
							32.8809	113.519	77.1969
							32.7883	113.41	77.0915
							32.5078	112.811	76.697
							32.4779	112.801	76.3381
							32.4779	112.621	75.925
							32.4779	112.549	75.3753
							32.1318	112.405	74.7686
							31.6233	112.008	73.867
							31.6233	111.234	73.689
							31.5265	110.925	73.5238
							31.2673	110.925	72.6351
							31.1049	110.328	72.6208
							30.8101	109.997	72.3559
							30.8101	109.951	72.2007
							30.4797	109.914	71.7222
							30.2119	109.776	71.5655
							126.596	109.702	71.2109
							125.67	109.517	70.9545
							124.82	109.062	70.6098
							123.669	109.062	70.0615
							123.455	108.661	69.9177
							123.052	108.466	69.5687
							121.893	108.278	68.5106
							121.761	107.912	68.0206
							119.846	107.912	67.5563
							119.244	107.827	67.2259
							119.176	107.489	67.0436
							117.754	107.489	66.9539
							112.188	107.053	66.3899
							109.22	106.741	65.9769
							108.931	106.741	65.8544
							107.837	105.862	64.406
							106.816	105.68	63.7722
							106.292	105.68	63.5813
							105.083	105.431	63.5172
							102.8	105.287	63.2609
							101.928	105.131	62.9561
							101.4	104.784	61.6373
							100.345	104.736	61.1744
							99.4916	104.59	60.8426
							98.1058	104.552	60.5079
							97.5147	104.318	60.2401
							97.1914	103.498	59.4938
							96.0578	103.498	59.2887
							95.592	103.42	58.8771
							95.2631	103.145	58.7219
							94.6976	103.145	58.1323
							94.5253	103.145	57.9927
							93.9229	102.742	57.2877
							93.8032	102.316	56.8619
							93.7178	102.118	55.4718
							93.1965	101.849	54.4193
							93.1965	101.56	53.9137
							93.131	101.4	53.4608
							92.7379	101.28	53.3839
							91.1941	101.209	53.213
							90.2783	101.159	52.716
							89.4423	101.03	51.6065
							88.4852	100.516	51.4499
							88.4852	99.7052	51.1337
							87.8172	99.5827	50.9941
							87.0638	99.4916	50.715
							86.7021	99.4303	50.715
							86.0441	98.8777	50.5754
							84.8093	98.6826	50.3532
							84.7979	98.3436	50.1723
							84.7139	97.858	49.6852
							84.3179	97.566	49.4389
							84.1371	97.2854	49.1711
							84.0772	97.1914	49.1099
							83.593	96.8881	49.1099
							83.3865	96.8681	49.0059
							83.3865	96.8568	48.3607
							83.3495	96.7841	47.8751
							83.3495	96.448	47.8551
							83.0461	96.3113	47.6002
							82.8738	95.931	47.5361
							82.6174	95.7516	47.4293
							81.1932	95.6875	47.3438
							80.1877	95.2631	47.1715
							79.4115	95.0067	47.0205
							79.1438	94.3103	46.6531
							78.7834	93.8032	46.5007
							78.7834	93.7064	45.9737
							78.0727	92.5741	45.508
							77.7993	92.5741	44.7219
							77.7466	91.9147	44.6079
							77.7081	91.8592	44.6079
							77.4461	91.5601	43.6893
							77.2367	91.439	43.6893
							77.2367	91.3493	43.3859
							77.0915	91.1941	43.3161
							77.0786	90.9947	42.1768
							76.9604	90.8822	41.9119
							75.8581	90.6372	41.8877
							75.7114	90.4463	41.8877
							75.6843	90.2213	41.5957
							75.4166	90.1886	41.5231
							73.867	90.086	41.5231
							73.8542	88.8284	41.0061
							73.5238	88.6803	40.734
							73.5096	88.4852	40.5332
							73.4127	88.4852	40.509
							73.2475	88.1747	40.3082
							73.2333	87.7489	40.106
							73.2333	87.296	39.3924
							72.5368	86.9243	38.3485
							72.1167	86.1153	38.3485
							71.339	86.0327	38.216
							71.1112	85.8917	37.6278
							70.7537	84.8093	37.6008
							70.4945	84.6185	37.6008
							70.3506	84.5458	37.3843
							69.845	84.1371	36.9755
							69.845	83.848	36.9755
							69.5388	83.7753	36.6166
							68.9093	83.593	36.0299
							68.8951	83.593	35.9458
							68.5106	83.593	35.7194
							68.4806	83.3865	35.7194
							67.901	83.0461	35.6054
							66.3899	82.9478	34.9147
							65.6536	82.8012	34.7694
							65.6536	82.8012	34.6526
							65.5752	81.79	33.3708
							65.5752	81.5792	32.1318
							65.3588	81.5293	143.132
							65.3431	81.1932	141.694
							65.2349	80.9297	140.703
							65.0169	80.1877	139.377
							64.9543	80.0738	133.74
							64.9543	79.8701	131.623
							64.4843	79.6793	131.283
							64.4843	79.4115	130.229
							64.3419	79.1438	127.163
							64.3419	78.5769	126.828
							64.2635	78.4359	124.82
							63.7722	78.0727	124.568
							63.2452	77.9161	123.521
							63.0843	77.5515	123.455
							62.9561	77.0915	122.689
							62.8108	76.3381	121.058
							62.8108	76.3381	119.439
							62.6812	76.0717	119.261
							62.0959	76.0717	117.591
							62.0959	75.9663	116.898
							61.9008	75.8453	115.397
							61.9008	75.8453	114.338
							61.8352	75.4963	114.009
							61.8352	74.958	112.359
							61.7028	74.619	112.008
							61.3567	74.347	111.426
							61.2584	74.347	109.443
							61.2584	73.5238	109.173
							60.8426	73.4127	108.185
							60.7258	73.3159	107.658
							60.5919	73.1364	107.073
							60.5919	71.5655	105.527
							60.5591	71.2109	104.522
							60.0877	71.2109	104.308
							59.3571	71.1112	103.89
							59.3571	70.711	103.341
							59.2887	70.3649	102.108
							59.0153	70.1342	101.149
							58.7219	69.8308	101.149
							58.7219	69.5531	98.8777
							58.7219	69.5531	98.1884
							58.6008	69.5388	97.7326
							58.3929	68.8951	96.0165
							58.3929	68.3923	95.2944
							58.1323	67.7059	95.2631
							58.0967	67.676	95.0067
							57.9927	67.2259	95.0067
							57.8346	67.2259	94.8685
							57.8346	66.9539	94.4399
							57.6765	65.2349	94.0525
							57.6765	65.0169	93.6637
							57.6238	64.8603	92.6724
							57.6053	64.01	92.5741
							57.4116	63.7722	92.4317
							57.4116	63.6454	92.0913
							57.3233	63.597	91.6498
							57.1994	63.2452	90.1886
							57.0043	63.0843	89.193
							56.9146	62.7297	89.0335
							56.7195	62.7297	87.6677
							56.54	62.5687	87.192
							56.3962	61.8352	86.9584
							56.342	61.3069	86.9584
							56.1797	61.1744	86.0797
							56.1797	60.0877	85.191
							56.1256	59.8342	85.1796
							55.9632	59.2887	84.3179
							55.9632	59.0153	82.1731
							55.9632	58.7219	82.0748
							55.8535	58.7219	80.5666
							55.3978	58.4627	80.4896
							55.3066	58.1323	80.3771
							54.8096	57.2535	79.8829
							54.717	57.0043	79.1438
							53.8383	56.9146	79.0028
							53.8383	56.4859	77.9161
							53.5363	56.0529	77.8648
							53.1746	55.8364	77.486
							53.1746	55.6171	77.4461
							52.9268	55.3978	77.2367
							52.9268	55.0118	77.0259
							52.8684	54.9762	76.697
							52.3685	54.5874	76.6571
							52.2901	54.5304	76.6428
							51.9797	54.4193	75.052
							51.8429	53.5178	74.619
							51.7831	52.773	74.347
							51.6265	52.1548	73.8542
							51.6265	51.588	73.8542
							51.4698	51.4499	72.9555
							51.0539	51.0539	72.9142
							50.9542	50.9941	72.7604
							50.8346	50.8346	71.6794
							50.5754	50.5141	71.1112
							50.5754	49.8476	70.9545
							50.1723	49.8476	70.711
							50.0911	49.8476	70.1342
							49.8476	49.8277	69.845
							49.3776	49.7451	69.5531
							49.3776	49.1099	69.217
							49.3563	48.9447	68.3923
							49.1925	48.7154	68.3767
							48.7154	48.5074	68.3767
							48.6114	48.4448	68.1986
							48.6114	48.4234	67.7059
							48.5074	47.8751	67.1803
							48.4448	47.8751	67.0436
							48.4448	47.8551	66.9539
							48.3607	47.6002	66.6804
							47.8751	46.7172	66.2688
							47.8751	46.2159	65.5752
							47.8751	46.0179	65.3431
							47.7697	45.9737	64.9543
							47.7483	45.9296	64.4843
							47.6002	45.5977	63.6454
							47.6002	44.7219	63.2609
							47.4293	44.6991	63.0843
							47.4293	44.6991	62.9561
							47.0205	44.2419	62.8108
							46.9778	43.8744	62.6812
							46.8482	43.8744	62.5687
							46.8482	43.8744	61.7028
							46.6531	43.5725	61.6373
							46.5662	43.5725	60.458
							46.391	43.4101	59.8855
							46.391	43.3859	59.3571
							46.2159	43.0569	58.7219
							46.2159	42.8447	58.1836
							46.2159	42.4887	58.1138
							46.1276	42.3448	57.6765
							45.9737	42.3448	57.4116
							45.508	42.2964	57.2877
							45.508	42.2736	57.0043
							45.4411	42.1768	57.0043
							45.4411	42.1768	56.9146
							45.4411	42.0571	56.7551
							45.038	42.0571	56.7009
							44.7219	42.0571	56.1797
							44.6991	41.694	55.3978
							44.6079	41.4006	55.0118
							44.494	40.5332	54.9577
							44.494	40.2071	54.8096
							43.8744	39.5719	54.2328
							43.8744	39.3924	54.2328
							43.8744	39.2885	53.6873
							43.6893	39.1859	53.6118
							43.6893	38.743	53.5363
							43.5725	38.3485	53.213
							43.4101	37.9226	52.716
							43.2449	37.6008	52.2901
							43.0569	37.1393	52.1548
							43.0569	36.0583	51.8429
							42.8447	35.3761	51.8429
							42.7507	34.7694	51.6065
							42.7265	34.6526	51.3516
							42.4887	34.4475	51.0539
							42.3448	34.241	50.9941
							42.3448	34.241	50.9941
							42.3448	33.613	50.5141
							42.1768	32.8809	50.4743
							42.0814	32.5391	50.1723
							42.0571	32.2899	50.1723
							41.9119	30.5794	50.1723
							41.8877	163.761	50.01
							41.5231	156.697	49.1711
							41.5231	149.386	49.0059
							41.4732	142.856	49.0059
							41.4006	142.208	48.7154
							41.1058	137.826	48.3821
							40.8081	136.406	48.1927
							40.509	132.022	48.0445
							40.3338	131.8	47.8751
							39.6744	129.862	47.8551
							39.5975	129.322	47.7697
							39.5975	127.544	47.7697
							39.3924	127.426	47.6002
							39.1859	127.267	47.4293
							39.1076	126.979	47.4293
							39.1076	125.912	46.8482
							38.8996	124.202	46.7172
							38.874	123.874	46.5662
							38.743	122.557	46.2159
							38.4809	122.068	45.5977
							38.4809	122.06	45.5977
							38.4809	121.934	45.5977
							38.4809	121.919	45.508
							38.3485	119.922	45.4183
							37.9226	119.651	45.2616
							37.9226	119.54	45.038
							37.9226	119.448	44.5168
							37.7076	119.244	44.3573
							37.4655	119.167	43.9898
							37.3843	119.022	43.8744
							37.1393	118.553	43.5953
							36.6166	118.545	43.5725
							36.4771	118.029	43.5725
							36.3104	117.28	43.3859
							36.3104	116.839	43.3161
							36.0299	116.062	43.0569
							35.9458	115.792	42.8447
							35.9458	114.798	42.8447
							35.6909	114.55	42.7507
							35.6909	113.937	42.4887
							35.6909	113.41	41.8877
							35.6054	112.972	41.8877
							35.6054	112.684	41.8877
							35.6054	112.359	41.8877
							35.6054	112.188	41.5231
							35.1753	111.898	41.0061
							34.7694	111.726	40.8081
							34.7694	111.426	40.7839
							34.6526	111.417	40.734
							34.4475	111.354	40.3082
							34.4475	111.098	40.2071
							34.4176	110.778	39.7257
							34.2994	110.365	39.495
							33.7639	110.145	39.2885
							33.613	109.527	39.1859
							33.613	109.183	39.1076
							33.3708	109.025	39.1076
							33.2184	108.931	38.743
							33.1259	108.409	38.4809
							32.8809	108.278	38.3485
							32.5078	107.959	38.3485
							32.005	107.912	38.3485
							31.5265	107.874	38.0024
							31.3655	107.46	37.8429
							30.7446	107.081	37.6008
							30.5794	107.073	37.6008
							30.4469	106.598	36.7548
							138.611	106.55	36.5055
							134.361	106.284	36.3945
							133.612	106.054	35.9458
							130.688	105.527	35.9458
							129.604	105.392	35.7194
							126.851	105.218	35.7194
							125.137	105.131	35.6909
							124.43	103.851	35.6909
							124.038	103.568	35.6054
							123.915	103.528	35.6054
							123.061	102.642	35.6054
							122.359	102.118	35.6054
							115.212	102.108	35.1753
							114.453	101.958	35.1753
							114.311	101.37	34.9147
							114.124	101.209	34.7694
							113.937	101.209	34.2994
							113.831	100.839	34.241
							113.59	100.728	33.9733
							113.385	100.567	33.613
							113.197	100.395	33.5218
							113.089	100.071	33.3395
							112.955	99.5827	33.3395
							112.188	98.929	33.3395
							111.435	98.7752	33.2484
							110.549	98.6	33.2184
							109.527	98.3123	33.1259
							109.369	98.3123	32.5391
							109.229	98.2197	32.4779
							108.138	98.1884	31.8469
							107.874	98.1058	31.6233
							107.762	98.1058	31.2673
							107.687	98.1058	30.7446
							106.855	97.9406	30.2789
							106.322	97.858	30.0439
							105.854	97.6913	30.0439
							105.431	97.4321	147.933
							104.552	97.0148	141.177
							104.473	96.7001	139.29
							103.42	96.5634	136.376
							103.341	96.4793	134.789
							102.108	96.448	134.7
							101.958	95.9424	133.854
							101.918	95.8043	132.031
							101.839	95.592	132.031
							101.609	95.592	131.592
							101.43	95.592	131.43
							100.889	95.518	130.236
							100.879	95.0708	128.251
							100.071	94.6862	127.386
							100	94.5794	127.331
							99.8277	94.4399	125.912
							99.1853	94.1379	125.112
							98.6826	93.9556	124.193
							98.3123	93.3048	122.689
							98.1884	93.2293	122.615
							97.4834	93.2293	122.557
							95.2944	93.1965	122.292
							93.7178	92.5741	121.785
							93.7064	92.3107	121.117
							93.2293	92.0913	120.664
							92.8803	92.0472	120.623
							92.5741	91.694	120.487
							91.7823	91.439	119.804
							91.3493	91.016	119.744
							90.6258	91.016	119.54
							89.4651	90.6258	119.54
							87.9796	90.5802	118.758
							87.8172	90.5361	118.553
							87.7489	89.7371	118.347
							87.343	89.7371	117.669
							87.296	89.6801	117.652
							87.192	89.6801	117.487
							87.0638	89.4651	117.185
							87.0638	89.3967	117.002
							86.9827	88.9082	116.229
							86.9243	88.7259	116.132
							86.9243	88.5877	114.266
							86.6323	88.4852	113.527
							85.7607	87.9796	113.509
							85.4644	87.6677	112.801
							83.3865	87.145	111.535
							83.3495	86.9584	110.988
							83.0461	86.6437	110.778
							82.9721	86.5141	110.613
							82.9592	86.2093	110.549
							82.8624	85.6895	110.19
							82.6174	85.5713	109.813
							82.3212	85.322	109.108
							82.2101	85.191	108.325
							82.1617	84.6056	108.325
							81.0935	84.6056	107.959
							80.83	84.1613	107.677
							80.4896	83.593	107.432
							80.3771	83.4591	107.422
							79.8701	83.3495	105.977
							78.2152	83.0461	105.862
							77.5515	83.0461	105.479
							76.8152	82.9592	105.045
							76.697	82.5676	104.552
							76.4976	82.3212	103.341
							76.3381	81.629	102.702
							76.3381	81.3798	102.118
							76.3381	81.0935	102.118
							76.1785	80.9796	101.988
							75.9663	80.7802	101.789
							75.4963	80.6292	101.689
							75.2542	80.4896	101.03
							74.7686	80.3771	100.708
							74.0735	79.8829	100.395
							74.018	79.8829	100.313
							73.9496	79.8701	100
							73.689	79.6793	99.4303
							73.5779	79.1438	99.379
							73.5238	78.9643	99.0216
							73.2333	78.9643	98.3123
							72.7889	78.4359	98.1884
							72.5368	78.3832	98.1058
							72.0184	77.8249	97.858
							71.8489	77.7466	97.7013
							71.4387	77.7081	97.4321
							71.4387	75.9663	96.5634
							71.3818	75.925	96.448
							70.7537	75.8453	96.3953
							70.6098	75.2542	96.3953
							70.3649	74.8497	96.1005
							70.3506	74.6731	96.0165
							69.5531	74.619	95.8043
							69.4363	74.0735	94.6862
							69.3053	73.867	94.4399
							69.217	73.867	94.1379
							69.0859	73.5779	93.7178
							68.9535	73.5238	93.6964
							68.7911	73.2048	93.3603
							68.5989	72.9142	93.3161
							68.5106	72.7889	93.3048
							68.1545	72.6906	92.8476
							68.0804	72.5795	92.0913
							68.0804	72.3559	91.8592
							68.0804	72.3559	91.7267
							68.0206	72.3559	91.6498
							67.901	72.1167	91.1613
							67.6617	72.0739	90.8494
							67.5563	71.7222	90.5247
							67.5421	71.5655	90.311
							67.2259	71.5655	89.3967
							67.1191	71.5655	89.2272
							66.9539	70.8819	88.9082
							66.7559	70.8249	88.3471
							66.4967	70.7252	88.2787
							66.3899	70.466	88.0366
							66.2076	70.2652	87.8984
							66.0837	69.6115	87.296
							66.0837	69.5388	86.9827
							65.7618	69.1443	86.2093
							65.2349	69.0261	86.0441
							65.2349	67.7059	86.0327
							64.9543	67.6617	85.7607
							64.3575	67.3612	85.7607
							64.3575	66.7559	85.7607
							64.2322	66.7559	85.7493
							63.8363	66.5893	85.3704
							63.8363	66.5893	84.9774
							63.597	66.4967	84.9047
							63.5813	66.2688	84.3179
							63.0843	65.6536	84.1371
							62.9561	65.5297	83.7867
							62.6812	65.3588	83.7867
							62.6171	64.8603	83.7753
							62.2924	64.8603	83.3865
							62.2112	64.3575	83.3495
							62.0475	64.3419	82.5192
							61.8352	64.0898	82.3212
							61.8352	64.01	82.3212
							60.8426	63.7722	81.79
							60.0877	63.6924	81.7287
							59.9012	63.6454	81.5664
							59.9012	63.5813	81.4667
							59.6476	63.5172	80.9796
							59.4767	62.1785	80.8927
							59.2887	62.1785	80.6292
							59.2717	61.6216	80.5666
							59.2717	61.1744	79.8701
							59.2717	60.9594	79.8701
							59.2375	60.0365	79.8701
							58.7219	59.6476	79.7177
							58.7219	59.0837	79.6166
							58.7219	58.9626	79.4756
							58.4627	58.9626	79.4115
							58.1836	58.9626	79.195
							58.1836	58.7219	79.1053
							58.1323	58.7219	78.7834
							58.1138	58.7219	78.3704
							57.8346	57.9927	78.2152
							57.8346	57.4116	77.5116
							57.4116	57.2535	77.486
							57.3418	56.9687	76.697
							56.9146	56.7195	76.697
							56.9146	55.8364	76.6428
							56.8619	55.8364	76.1785
							56.54	55.8364	76.1785
							56.4318	55.7083	75.8182
							56.1256	55.3066	75.8182
							56.1256	55.0118	75.2143
							55.8364	54.9577	75.052
							55.8364	54.717	74.2786
							55.8364	54.1388	73.8542
							55.0303	54.0448	73.5238
							54.9762	53.9137	72.9555
							54.9577	53.0037	72.9555
							54.717	52.9268	72.7889
							54.717	52.1548	72.524
							54.717	51.8429	71.5242
							54.717	51.7831	71.2251
							54.5874	51.0539	71.2251
							54.1388	51.0539	71.2109
							53.7443	50.5141	71.1824
							53.7443	49.8277	70.6098
							53.213	49.6026	69.3637
							53.213	49.4389	69.3053
							53.1746	49.3776	69.217
							52.9837	49.0472	69.0859
							52.8684	48.4448	68.8951
							52.8499	48.4448	68.747
							52.716	48.0445	68.3923
							52.5422	47.6002	68.3767
							52.2901	47.3438	67.676
							52.2901	47.0205	67.5563
							51.9797	46.6531	67.3156
							51.8429	46.391	67.2259
							51.8429	46.3697	67.1803
							51.8429	46.2159	66.7559
							51.6265	45.8626	66.4369
							51.6265	45.508	66.3899
							51.6065	45.038	66.3899
							51.6065	44.6991	66.3301
							51.3516	44.6991	65.9
							51.3516	44.5168	65.7148
							51.0539	43.8744	65.6536
							50.8346	43.8744	65.3431
							50.5754	43.8744	65.3431
							50.5754	43.6893	64.8603
							50.5754	43.4101	64.735
							50.4743	43.1039	64.735
							50.1723	42.7265	64.594
							49.4389	41.5957	63.8363
							49.3776	41.5231	63.6454
							49.1925	41.4006	63.597
							49.1099	41.0801	63.5172
							49.1099	41.0061	63.2609
							49.0059	40.5332	62.9561
							48.9447	40.5332	62.5687
							48.6741	40.4834	62.422
							48.6114	40.4834	62.0959
							48.6114	40.2071	61.9008
							48.5074	40.106	61.8352
							48.5074	39.7257	61.8352
							48.4234	39.3924	61.7854
							48.3607	38.874	61.1744
							48.3607	38.743	61.1587
							48.1927	38.743	60.9594
							48.1927	38.3485	60.8924
							48.1927	38.216	60.8426
							47.8751	37.7076	60.8426
							47.8751	37.6008	60.7258
							47.8551	36.947	60.3569
							47.7697	36.7548	60.1048
							47.7697	36.4771	59.6476
							47.7697	36.3104	59.0837
							47.6002	35.9458	58.5496
							47.6002	35.6054	58.1323
							47.4079	35.2337	58.1323
							47.3438	34.9147	58.1138
							47.3438	34.7694	57.8346
							47.1715	34.476	57.8346
							47.0205	34.476	57.8346
							47.0205	33.7639	57.6765
							47.0205	33.3395	57.6765
							47.0205	33.3395	56.7009
							47.0205	33.2184	56.7009
							46.8482	32.2899	56.54
							46.8482	32.005	56.4318
							46.7172	31.8469	56.1797
							46.7172	31.8469	56.1256
							46.6531	31.2359	56.107
							46.6531	30.8101	55.9988
							46.5662	30.8101	55.8364
							46.3697	30.5794	55.6171
							46.2159	144.353	55.6171
							46.1276	137.021	54.9762
							46.0179	129.322	53.6873
							45.9296	124.364	53.6303
							45.8626	115.441	53.0037
							45.5977	115.044	53.0037
							45.5977	112.008	52.8499
							45.4411	111.435	52.716
							45.2616	110.659	52.5422
							45.2616	110.254	52.5223
							45.038	109.369	52.5223
							45.038	109.173	51.8429
							44.9697	107.762	51.7646
							44.7219	107.158	51.6265
							44.7219	106.655	51.1337
							44.7219	105.527	51.0539
							44.7219	104.318	51.0539
							44.6991	103.185	51.0539
							44.6991	102.326	50.1723
							44.2419	102.316	50.01
							43.9898	100.839	49.4389
							43.967	99.1754	49.3776
							43.6893	98.0132	49.3776
							43.6893	97.9819	49.1925
							43.5725	96.0165	48.7567
							43.4101	95.518	48.7154
							43.3859	95.4325	48.6741
							43.3859	94.4071	48.4448
							43.3161	93.8901	48.4234
							43.2449	93.131	48.3821
							43.1039	92.7379	48.0445
							43.0569	92.0472	47.8751
							42.9402	91.8264	47.8551
							42.9402	91.8264	47.5361
							42.8447	90.8936	47.4079
							42.8447	90.7155	47.4079
							42.8447	90.6372	47.3438
							42.7507	90.1316	47.0205
							42.7507	90.1316	46.7172
							42.7265	89.7713	46.6531
							42.3448	89.6801	46.5662
							42.2736	88.5536	46.391
							42.0814	87.7603	46.391
							41.8877	87.4469	46.3697
							41.8877	87.4469	46.3697
							41.5957	86.9827	46.0179
							41.5957	86.0441	45.9737
							41.5957	85.7607	45.9296
							41.5957	85.322	45.9296
							41.5231	84.9047	45.5977
							41.5231	83.6414	45.5977
							41.5231	81.1932	45.5977
							41.5231	79.6166	45.2616
							41.5231	78.8475	45.2403
							41.5231	78.8475	44.7219
							41.4732	78.4872	44.7219
							41.4732	78.0727	44.7219
							41.4006	77.7466	44.7219
							41.4006	76.1785	44.6991
							41.1058	75.8453	44.2191
							41.0801	74.9309	44.2191
							40.8081	74.0735	43.9898
							40.7839	74.0593	43.8744
							40.734	73.7574	43.6893
							40.4834	73.1364	43.1039
							40.2826	72.7889	43.0569
							40.2071	69.6115	42.8447
							39.7257	69.5687	42.8447
							39.7257	69.5531	42.7265
							39.5975	68.747	42.4887
							39.5719	68.5106	42.3448
							39.5719	68.0804	42.2736
							39.3924	67.7059	41.8877
							39.3924	67.7059	41.694
							39.3924	67.5563	41.694
							39.3924	66.9539	41.5231
							39.1859	66.7559	41.4732
							38.8996	66.7403	41.4006
							38.8996	65.8387	41.0801
							38.874	64.735	41.0061
							38.743	64.4843	40.3338
							38.4809	64.01	40.2826
							38.3485	63.6924	39.3924
							38.3485	63.2609	39.1076
							38.3485	63.2452	39.1076
							38.3485	63.053	39.1076
							38.216	62.0959	38.8996
							37.7076	61.8352	38.8996
							37.7076	60.8426	38.743
							37.7076	60.3569	38.4809
							37.7076	59.2717	38.3485
							37.7076	59.0153	38.3485
							37.7076	57.6765	38.3485
							37.7076	56.9146	38.3485
							37.7076	56.7195	38.3214
							37.6278	56.342	38.0024
							37.3843	56.1982	37.7076
							37.3843	55.4163	37.6278
							37.3843	55.4163	37.6008
							37.3843	54.5874	37.1393
							37.1393	54.5304	37.0297
							37.1393	54.2328	36.9755
							37.0297	54.2328	36.3945
							36.9755	54.0448	35.2622
							36.9755	53.327	35.2622
							36.947	53.1746	34.9147
							36.5055	53.0037	34.7694
							36.4771	52.9268	34.6526
							36.4771	52.8684	34.2994
							36.4771	52.8499	33.9733
							36.3945	52.1548	33.7639
							36.3104	51.1337	33.7639
							36.0583	51.0539	33.613
[truncated: 1,984 more rows]

## Sheet: Data for figures_3
Supplementary Data 1
Fig. 2i
	Trial	Number of secondary spores per 8 parent spores
		T meduim		TG medium		TGM medium
		≤ 70 µm	> 70 µm	≤ 70 µm	> 70 µm	≤ 70 µm	> 70 µm
	1	123	11	939	125	2848	1128
	2	200	41	698	264	1993	1806
	3	23	0	519	153	1637	1534
Supplementary Fig. 4d
	NA indicate not germinated spores.
	Number of secondary spores in the experiment supplemented with six phytohormones
	Trial 1							Trial 2							Trial 3
	Mock	MeJA	JA	ABA	NAA	BAP	GA	Mock	MeJA	JA	ABA	NAA	BAP	GA	Mock	MeJA	JA	ABA	NAA	BAP	GA
	1074	990	1038	354	418	453	247	410	1455	893	279	672	615	195	559	620	370	434	119	721	472
	NA	18	1557	302	469	462	531	435	1221	317	18	330	645	409	404	319	703	103	380	462	468
	497	1630	747	406	657	872	468	230	1145	439	279	63	NA	225	715	674	722	542	117	27	482
	681	NA	503	274	360	152	572	209	836	579	8	415	424	363	576	1090	1517	483	512	1656	186
	536	660	898	744	541	702	322	228	477	984	324	284	636	311	768	724	951	372	473	865	611
	531	1408	1092	475	1019	751	745	235	867	1039	241	269	276	589	376	588	770	261	292	894	311
	388	1253	0	245	548	545	263	223	2273	377	406	421	575	470	441	522	2007	521	386	611	677
	516	1426	NA	476	167	NA	771	425	1071	680	228	585	665	NA	355	866	874	340	723	539	583
	331	726	1973	605	562	669	414	469	1377	594	192	297	1449	276	705	521	1581	587	409	NA	123
	319	703	1205	262	861	337	755	459	385	574	NA	531	354	198	312	678	1024	0	299	0	181
	240	1784	977	415	NA	NA	288	234	1176	578	47	580	908	133	620	NA	1269	227	199	171	384
	412	992	1842	341	387	68	416	401	994	413	98	343	792	378	617	419	0	257	237	1001	252
	300	1039	1129	374	710	1258	590	817	1135	489	368	559	114	294	232	378	336	270	46	568	221
	606	520	1938	213	566	34	1120	677	1065	1361	NA	226	56	271	191	1168	649	284	507	1172	94
	348	1331	1349	251	525	1417	16	694	327	594	453	525	760	521	584	869	2231	340	145	NA	601
	484	792	1131	152	683	534	190	278	575	642	495	368	207	360	102	539		297	134	747	331
	490	730	986	NA	195	329	NA	267	727	736	NA	62	632	288	1207	620		363	109	548	604
	738			371	76	301	123	942	215	908	21	162	867	329	519	23		261	425		390
Supplementary Fig. 4e, f
	NA indicates not germinated spores.
	Number of secondary spores (> 70 µm) in the experiment, supplemented with six phytohormones
	Trial 1							Trial 2							Trial 3
	Mock	MeJA	JA	ABA	NAA	BAP	GA	Mock	MeJA	JA	ABA	NAA	BAP	GA	Mock	MeJA	JA	ABA	NAA	BAP	GA
	142	367	343	17	52	16	20	55	542	194	35	120	10	16	92	179	92	55	4	48	61
	NA	1	556	14	104	41	69	63	487	64	0	28	31	44	54	37	203	9	71	20	61
	28	500	283	18	103	31	61	23	419	114	54	3	NA	13	93	150	204	66	14	1	47
	122	NA	154	23	34	2	83	29	266	177	0	67	3	91	101	258	610	45	47	101	29
	107	159	269	133	48	27	23	45	131	315	24	27	22	46	89	179	324	44	59	54	99
	73	532	333	49	78	22	65	32	286	451	24	31	10	114	17	179	192	39	37	32	27
	40	500	0	22	75	13	14	15	1099	108	74	51	21	79	57	118	904	85	69	26	138
	49	508	NA	51	14	NA	85	83	414	216	30	98	15	NA	31	251	294	16	102	12	93
	23	216	615	115	68	39	71	43	569	192	15	23	85	39	105	135	672	69	37	NA	9
	16	242	332	40	79	2	43	75	122	149	NA	74	19	9	42	189	347	0	41	0	9
	21	521	296	47	NA	NA	26	35	365	120	0	73	48	21	118	NA	600	36	35	1	60
	35	297	676	48	34	0	44	56	273	103	10	48	44	52	105	109	0	28	49	44	41
	38	283	421	39	76	74	59	185	391	112	48	70	6	49	38	123	113	47	0	30	70
	101	125	694	10	92	3	159	76	318	361	NA	20	0	23	12	349	297	46	56	98	14
	34	466	436	20	94	47	1	147	80	168	48	94	37	117	99	240	885	47	25	NA	110
	61	268	439	11	96	10	24	16	133	179	56	36	8	62	21	161		62	21	34	40
	64	302	349	NA	7	3	NA	62	173	146	NA	0	22	39	164	174		38	12	37	134
	120			35	6	7	13	113	70	211	5	20	22	39	66	0		36	72		83
Supplementary Fig. 5b
	NA indicates not germinated spores.
	Number of secondary spores in R. irregularis asymbiotic culture
	1st	2nd	3rd
	0	NA	69
	0	0	11
	NA	NA	0
	145	NA	NA
	41	2	2
	118	0	5
	NA	0	27
	29	NA	NA
	15	1	0
	0	NA	51
	1	10	4
	0	NA	7
	NA	NA	1
	14	0	2
	32	NA	1
		0	0
		NA	15
		26	0
		22	0
		8	NA
Supplementary Fig. 6
	Trial 1			Trial 2			Trial 3
	Spore diamater (µm)	Time after hyphal swelling (hour)	Days after germ tube emergence (days)	Spore diamater (µm)	Time after hyphal swelling (hour)	Days after germ tube emergence (days)	Spore diamater (µm)	Time after hyphal swelling (hour)	Days after germ tube emergence (days)
	56.1061	18	16	93.1257	28	23.75	65.6229	14	9.33333
	93.4471	30	17.5833	79.5468	28	19.8333	51.5076	16	6.83333
	48.5893	18	16.6667	85.7306	26	22.9167	61.0706	12	9.5
	104.096	38	19.8333	48.4221	12	10	65.6229	18	13.5
	79.8214	26	21.5	79.5468	28	20.25	55.4615	12	12.5
	66.5904	22	18.75	85.7306	22	22.1667	51.5076	12	6.58333
	62.2441	20	21.1667	38.1828	14	10.3333	55.4615	16	5.58333
	48.5893	24	21.4167	72.4259	30	20.25	55.4615	12	16.8333
	74.2213	34	14.75	34.6758	12	11.4167	82.4961	26	19.5833
	96.5536	36	22.9167	68.9168	20	19.1667	65.6229	12	17.5
	38.3146	22	3.83333	75.9709	16	22.4167	61.0706	16	16.6667
	72.676	20	15.9167	41.029	10	11.8333	65.6229	16	15.5
	66.5904	20	20.3333	75.9709	24	20.1667	51.5076	10	15.5
	76.2331	40	19.0833	79.5468	24	23.5	82.4961	24	21.3333
	93.4471	36	18.75	55.913	20	16.25	82.4961	24	18.25
	72.676	24	15.9167	55.913	14	24.6667	82.4961	14	16.6667
	76.2331	38	16.4167	55.913	18	20.3333	51.5076	12	15.4167
	76.2331	24	15.0833	90.0904	24	19.9167	55.4615	14	7.41667
	90.4014	38	22.6667	85.7306	26	23.8333	55.4615	10	7.16667
	66.5904	32	21.5	55.913	18	17.4167	44.7145	10	13.4167
	72.676	28	11.75	41.029	12	4.66667	65.6229	18	18.4167
	79.8214	26	12.3333	68.9168	24	18.6667	82.4961	22	17.6667
	62.2441	24	7.5	45.3776	16	11.6667	115.84	24	21.5833
	72.676	24	10.25	41.029	16	11.6667	110.228	24	19.9167
	56.1061	22	7.16667	72.4259	20	20.0833	93.0117	18	16
	62.2441	26	8.25	38.1828	12	12.25	44.7145	12	10.0833
	82.3412	28	19.8333	82.0579	22	24.25	89.429	22	22.0833
	48.5893	26	21.5	41.029	10	19.75	99.2125	20	20.5
	62.2441	20	20.4167	51.5784	12	8.91667	106.14	16	20.1667
	45.5343	18	4	75.9709	18	19	72.5783	18	20.75
	69.1547	22	7.33333	82.0579	22	23	65.6229	14	17.1667
	62.2441	24	8	58.1531	14	23.9167	77.4478	18	22.1667
	58.3538	22	7.25	58.1531	20	16.25	72.5783	22	20.8333
	41.1706	14	9.16667	45.3776	16	9.08333	61.0706	10	13.4167
	56.1061	18	8.83333	55.913	12	19.5833	51.5076	8	10.5
	45.5343	22	12.1667	93.1257	20	23.0833	93.0117	22	17
				72.4259	26	20.1667	93.0117	14	21.0833
				62.0299	28	19	89.429	24	22.5833
				48.4221	14	16.25	72.5783	16	20.1667
				58.1531	20	18.1667	61.0706	16	22.4167
				66.3614	20	21.5833	61.0706	10	17
				85.7306	28	22.4167	72.5783	14	13.25
				45.3776	10	18.5	77.4478	12	15.1667
				51.5784	14	15.8333	77.4478	14	13.8333
				38.1828	14	15.3333	77.4478	16	14
				38.1828	12	16.1667	55.4615	12	20.6667
				51.5784	16	15.25	51.5076	12	13.1667
				45.3776	14	14.9167	72.5783	16	15.8333
				38.1828	16	14.5833	61.0706	12	14.8333
				32.2037	8	15.0833	93.0117	24	19.5
				34.6758	10	11.75
				75.9709	20	19.8333
				82.0579	30	20.1667
				72.4259	26	21
				96.2214	30	21.9167
				72.4259	20	17
				72.4259	26	18.0833
				93.1257	24	22.8333
				48.4221	8	12
Supplementary Fig. 7
	Trial	Secondary spores produced by 8 parent spores			Daughter spores from one parent spore
		T	TG	TGM
	1	134	1064	3976	491
	2	241	962	3799	384
	3	23	672	3171	505
Supplementary Fig. 8
	Fatty acid content in AS (nmol / fresh weight)			Fatty acid content in SS (nmol / fresh weight)
	C14:0	C16:1Δ11Z	C16:0	C14:0	C16:1Δ11Z	C16:0
	183.439	19.5992	5.16821	0	694.745	361.611
	88.3037	9.04516	2.90241	0	356.214	166.508
	278.629	23.6094	9.51038	0	445.118	209.084
	207.451	9.87945	1.46935	2.83889	425.201	210.446
	229.003	16.8534	2.3938
Supplementary Fig. 9b
	NA indicates not germinated spores. *: Spores that produced too high a number of secondary spores (over a thousand too many to count) which was hard to count manually.
	Number of secondary spores (trial 1)			Number of secondary spores (trial 2)			Number of secondary spores (trial 3)
	Subculture		Initial culture	Subculture		Initial culture	Subculture		Initial culture
	Single	Block		Single	Block		Single	Block
	2	414	175	505	1298	746	1	1005	759
	4	344	341	431	1228	102	407	761	660
	12	79	409	210	847	562	4	797	519
	34	383	167	0	913	853	NA	824	706
	0	6	44	950	703	1006	NA	683	NA
	2	346	156	NA	577	832	430	717	507
	20			399	*	596	0	656	795
	0			328	*	816	0	27	729
	79			NA	*		NA	960	743
	82			618	*		73	917	970
				556	*		693	805	1028
				339	*		496	1047	524
				290			4	1442	NA
				360			1	613	894
				345			NA	708	1062
				135			45		1164
				578			423		253
				117			448		667
				0			NA		598
				635			2		715
Fig. 3d and e
	The data of trial 1 was used for Fig. 3d. NA indicates not germinated spores.
			Asymbiotically-generated spores					Symbiotically-generated spores
	Trial	Parent spore ID	Spore diameter (µm)	Number of daughter spores				Spore diameter (µm)	Number of daughter spores
				2 WAI	4WAI	6WAI	8 WAI		2 WAI	4WAI	6WAI	8 WAI
	1	1	89.0546	2	2	2	2	157.978	4	203	442	496
		2	89.5739	1	1	1	1	167.819	NA	NA	NA	NA
		3	114.239	2	78	211	468	166.265	12	229	404	510
		4	110.085	1	6	50	79	190.609	4	166	466	515
		5	90.0931	0	0	0	0	171.963	2	91	159	192
		6	96.0647	0	2	9	14	155.906	1	128	353	533
		7	97.1033	4	11	33	99	164.711	7	163	443	559
		8	74.2554	0	9	92	187	157.46	7	208	446	514
		9	87.7564	0	0	0	0	193.717	14	280	573	739
		10	90.3528	0	8	33	87	140.367	NA	9	103	468
		11	123.326	NA	4	84	165	156.942	NA	NA	NA	NA
		12	119.172	0	64	172	324	159.532	4	129	475	560
		13	109.825	1	2	6	12	161.086	4	192	422	589
		14	128.519	5	9	112	283	185.43	6	144	376	549
		15	90.872	1	26	78	109	178.178	6	143	317	431
		16	96.0647	NA	5	91	205	184.912	20	123	257	409
		17	108.527	1	38	186	428	151.244	2	3	23	38
		18	95.0262	3	86	292	369	172.999	14	82	167	269
		19	99.9592	9	155	402	574	170.409	3	70	172	204
		20	95.8051	4	29	201	396	150.208	4	6	6	6
	2	1	121.341	1	3	125	313	182.23	8	131	479	769
		2	117.398	NA	NA	NA	NA	177.85	2	268	271	388
		3	126.598	NA	NA	NA	NA	197.124	11	119	374	616
		4	131.854	NA	NA	NA	NA	182.23	0	13	343	657
		5	124.845	NA	NA	NA	NA	166.46	13	228	239	354
		6	113.456	NA	NA	NA	NA	168.213	19	223	616	753
		7	146.31	0	0	0	0	170.841	5	262	488	602
		8	117.398	NA	2	12	139	177.85	14	193	320	476
		9	117.836	NA	NA	NA	NA	194.496	1	165	470	640
		10	108.637	1	25	109	389	195.372	10	343	533	742
		11	117.398	1	15	129	262	177.85	6	140	294	359
		12	134.921	NA	NA	NA	NA	177.85	8	101	199	315
		13	121.341	1	1	1	1	179.602	10	242	449	547
		14	104.257	NA	NA	NA	NA	176.974	NA	11	88	305
		15	144.996	5	21	134	312	161.204	NA	NA	NA	NA
		16	106.009	0	2	13	202	188.363	20	189	358	450
		17	113.018	NA	NA	NA	NA	201.505	0	53	190	353
		18	98.5621	NA	NA	NA	NA	148.062	NA	NA	NA	NA
		19	129.226	NA	NA	NA	NA	177.85	NA	NA	NA	NA
		20	134.482	1	1	1	1	190.115	0	30	98	185
	3	1	89.801	1	84	222	521	161.204	5	110	331	433
		2	86.7346	0	10	94	266	188.363	16	177	454	551
		3	99.8762	NA	3	39	183	159.452	6	78	290	568
		4	101.628	1	17	219	508	117.398	1	6	86	201
		5	84.5444	1	4	43	182	183.106	6	206	461	493
		6	120.903	NA	NA	NA	NA	158.575	15	181	450	588
		7	115.646	0	0	0	0	131.416	3	246	474	630
		8	113.894	0	1	1	1	158.575	12	182	318	390
		9	99.0001	0	17	163	362	145.434	3	89	259	364
		10	102.067	2	2	2	2	161.204	6	178	239	502
		11	87.1727	0	0	0	0	142.806	12	276	468	553
		12	90.6771	NA	NA	NA	NA	167.337	2	32	244	347
		13	100.752	NA	2	69	272	186.611	0	142	342	475
		14	91.1152	NA	0	0	0	142.806	11	334	640	818
		15	97.2479	0	0	1	1	175.221	9	98	267	420
		16	93.3054	0	8	88	236	173.469	4	296	706	880
		17	86.7346	NA	NA	NA	NA	160.328	10	311	453	593
		18	78.8497	0	0	0	0	162.08	34	339	674	816
		19	87.6107	1	1	1	1	142.806	NA	NA	NA	NA
		20	81.0399	1	1	1	1	143.682	0	110	348	441
Fig. 3g
	Dry weight of Welsh onion shoots (mg)
	Trial 1					Trial 2					Trial 3
	Mock	AS 50	AS 100	AS 200	SS 50	Mock	AS 50	AS 100	AS 200	SS 50	Mock	AS 50	AS 100	AS 200	SS 50
	8.5	43.8	39.8	42.7	59.2	10.8	62.9	61.5	40.6	71.6	7.1	95.4	102.4	82.9	73.1
	9.3	37.3	42.8	90.4	60.6	8.9	22.7	70.3	76.4	77.8	5.4	90.5	74.5	87.9	69.7
	9.2	43.3	14.9	67.5	35.1	14.6	43.2	79.8	58.8	76	7.9	81.9	52.1	62.2	110.5
	8.5	40.8	31.6	68.5	64.8	11.5	32.7	59.3	63.4	77.5	8	62.6	71	80.9	94.5
	7.1	49.9	56.1	44.7	29.5	10.4	58.7	37.1	95.7	68.4	9.5	56.4	53.5	83.9	104.4
	4.4	54.8	53.6	56	23.5	17.3	33.7	64.3	65.8	85.1	10.2	31	9.6	108.3	107.6
	8.4	NA	34.5	53.6	54.5	13.8	44.5	44	71.1	69.5	7.4	71	71.6	75.9	100.2
	10.5	57.8	54.9	35.6	25.5	10.5	51	55.8	89.8	84.2	10.7	28.2	85.8	33	92.1
	8.4	9.9	45.4	58.4	78	6.6	41.5	36.3	87.1	61.8	8.3	99	59.1	80	74.9
	7.7	15.7	46.9	66.5	6.8	7.6	56.3	43.6	37.8	61.8	9.4	58.3	81.5	80.8	94.1
	9.5	45.5	71.1	57.8	77.9	7.9	39.5	39.1	61.6	70.5	8.9	77.9	103.3	98.3	78
	6.9	25.1	13.8	42.3	40.8	10	55.3	41.4	105.4	70.1	8.9	108.5	70.4	86.2	117.8
Supplementary Fig. 10b–f
	Values for estimation of mycorrhizal colonisation
		#	Trial 1					Trial 2					Trial 3
			Mock	AS 50	AS 100	AS 200	SS 50	Mock	AS 50	AS 100	AS 200	SS 50	Mock	AS 50	AS 100	AS 200	SS 50
	F %	1	0	100	100	100	93.3333	0	100	100	100	100	0	100	100	100	100
		2	0	100	100	100	100	0	100	100	100	100	0	100	100	100	100
		3	0	100	0	100	100	0	100	100	100	100	0	100	100	100	100
		4	0	100	100	100	100	0	100	100	100	100	0	100	100	100	100
		5	0	100	96.6667	100	100	0	100	100	100	100	0	100	100	100	100
		6	0	96.6667	100	100	100	0	100	100	100	100	0	96.6667	50	100	100
		7	0	NA	100	100	100	0	100	100	100	100	0	100	100	100	100
		8	0	100	100	100	100	0	100	100	100	100	0	100	100	100	100
		9	0	3.33333	100	100	100	0	100	100	100	100	0	100	100	100	100
		10	0	96.6667	100	100	89.3	0	100	100	100	100	0	100	100	100	100
		11	0	100	100	100	100	0	100	100	100	100	0	100	100	100	100
		12	0	100	81	100	100	0	100	100	100	100	0	100	100	100	100
	M %	1	NA	84.7	88.6667	95	63.9	NA	73.5333	85.1667	86.3667	95	NA	89.5	91.1667	94.1667	93.3333
		2	NA	82.3333	84.3333	78.5	72.4	NA	90.8333	90.3333	87.8333	69.4333	NA	90.6667	95	88.1667	94.1667
		3	NA	86	0	89.1667	66.8333	NA	91.6667	89.8333	87.3333	95	NA	92	91.1667	91.1667	95
		4	NA	86.8333	75.3667	83.3667	94.1667	NA	93.3333	95	92.8333	94.1667	NA	95	93.3333	95	92.8333
		5	NA	84.8333	69.5333	84.6667	84.8333	NA	92.5	95	92	95	NA	88.1667	95	92.8333	85.7333
		6	NA	80.8333	72.3333	71.5	77.5	NA	92	91.1667	94.1667	92	NA	88.8333	20	95	71.5667
		7	NA	NA	85.1667	63.3333	95	NA	95	95	89	95	NA	92.8333	93.3333	95	95
		8	NA	62.4667	77	90.3333	76.2	NA	95	95	95	95	NA	84	92.8333	78.6667	92
		9	NA	0.0333333	72.5333	51.7	92.5	NA	93.3333	94.1667	94.1667	92.8333	NA	92.8333	95	91.0333	94.1667
		10	NA	53.6333	87.8333	78.1667	51.1	NA	89.8333	94.1667	91.1667	93.3333	NA	86.8333	92.8333	92.5	94.1667
		11	NA	73.0333	88.6667	79.6667	87.8333	NA	89.8333	94.1667	94.1667	94.1667	NA	92.8333	92	95	86.8333
		12	NA	90.6667	59.6	83.8667	87.5	NA	95	95	95	95	NA	95	91.1667	90	87.3333
	m %	1	NA	84.7	88.6667	95	68.4643	NA	73.5333	85.1667	86.3667	95	NA	89.5	91.1667	94.1667	93.3333
		2	NA	82.3333	84.3333	78.5	72.4	NA	90.8333	90.3333	87.8333	69.4333	NA	90.6667	95	88.1667	94.1667
		3	NA	86	0	89.1667	66.8333	NA	91.6667	89.8333	87.3333	95	NA	92	91.1667	91.1667	95
		4	NA	86.8333	75.3667	83.3667	94.1667	NA	93.3333	95	92.8333	94.1667	NA	95	93.3333	95	92.8333
		5	NA	84.8333	71.931	84.6667	84.8333	NA	92.5	95	92	95	NA	88.1667	95	92.8333	85.7333
		6	NA	83.6207	72.3333	71.5	77.5	NA	92	91.1667	94.1667	92	NA	91.8966	17.3333	95	71.5667
		7	NA	NA	85.1667	63.3333	95	NA	95	95	89	95	NA	92.8333	93.3333	95	95
		8	NA	62.4667	77	90.3333	76.2	NA	95	95	95	95	NA	84	92.8333	78.6667	92
		9	NA	1	72.5333	51.7	92.5	NA	93.3333	94.1667	94.1667	92.8333	NA	92.8333	95	91.0333	94.1667
		10	NA	55.4828	87.8333	78.1667	57.28	NA	89.8333	94.1667	91.1667	93.3333	NA	86.8333	92.8333	92.5	94.1667
		11	NA	73.0333	88.6667	79.6667	87.8333	NA	89.8333	94.1667	94.1667	94.1667	NA	92.8333	92	95	86.8333
		12	NA	90.6667	73.5882	83.8667	87.5	NA	95	95	95	95	NA	95	91.1667	90	87.3333
	A %	1	NA	78.6867	83.85	95	44.84	NA	65.62	79	73.2533	95	NA	82.75	88.3333	86.6667	89.4167
		2	NA	68.0833	72.25	63	62.54	NA	85	86.3333	80.2667	55.1267	NA	88.0833	88.6667	80.5	93
		3	NA	83.6333	0	83.9167	50.7667	NA	75.9167	72.6167	70.8333	93.4167	NA	84	88.3333	77.5667	88.6667
		4	NA	84.5167	59.8367	76.1033	89.8333	NA	86.25	90.25	90.35	85.0833	NA	79.1667	83.0833	93.4167	81.25
		5	NA	71.75	55.3367	79.9333	66.1667	NA	84.25	93.4167	80.8333	88.6667	NA	64.3833	88.6667	88.7667	79.2567
		6	NA	70.5	53.5833	51.3833	57.75	NA	80.8333	86.75	89.8333	80.8333	NA	78.0583	17.9872	87.4	54.6233
		7	NA	NA	74.1833	39.05	85.5	NA	90.25	91.8333	79.25	93.4167	NA	86.3167	68.5333	83.9167	93.4167
		8	NA	34.7767	58.2833	73.6	55.0367	NA	88.6667	85.8167	90.25	91.8333	NA	51.4333	79.9833	63.65	71.9
		9	NA	0	56.37	32.2867	84.25	NA	81.5	80.65	85.0833	89.1667	NA	79.9833	87.0833	86.67	80.3333
		10	NA	34.0767	69.25	50.1667	37.8968	NA	74.6	88.25	88.3333	87.8333	NA	59.25	90.75	81.0833	88.25
		11	NA	60.9033	72.8333	49.3333	74	NA	82.85	89.8333	72.4167	91.4167	NA	87.5833	90.3333	82.3333	57.2667
		12	NA	81.75	53.0016	68.8367	65.9167	NA	95	91.8333	87.0833	90.25	NA	71.25	88.3333	73.5	72.1
	a %	1	NA	92.9004	94.5677	100	70.1721	NA	89.2384	92.7593	84.8167	100	NA	92.4581	96.8921	92.0354	95.8036
		2	NA	82.6923	85.6719	80.2548	86.3812	NA	93.578	95.572	91.3852	79.3951	NA	97.1507	93.3333	91.3043	98.7611
		3	NA	97.2481	0	94.1121	75.9601	NA	82.8182	80.8349	81.1069	98.3333	NA	91.3043	96.8921	85.0823	93.3333
		4	NA	97.3321	79.3941	91.2875	95.3982	NA	92.4107	95	97.325	90.354	NA	83.3333	89.0179	98.3333	87.5224
		5	NA	84.5776	79.5829	94.4094	77.9961	NA	91.0811	98.3333	87.8623	93.3333	NA	73.0246	93.3333	95.6194	92.4456
		6	NA	87.2165	74.0783	71.8648	74.5161	NA	87.8623	95.1554	95.3982	87.8623	NA	87.8705	89.9359	92	76.3251
		7	NA	NA	87.1037	61.6579	90	NA	95	96.6667	89.0449	98.3333	NA	92.9803	73.4286	88.3333	98.3333
		8	NA	55.6724	75.6926	81.476	72.2266	NA	93.3333	90.3333	95	96.6667	NA	61.2302	86.158	80.911	78.1522
		9	NA	0	77.716	62.45	91.0811	NA	87.3214	85.646	90.354	96.0503	NA	86.158	91.6667	95.2069	85.3097
		10	NA	63.5364	78.8425	64.1791	74.162	NA	83.0427	93.7168	96.8921	94.1071	NA	68.2342	97.7558	87.6577	93.7168
		11	NA	83.3911	82.1429	61.9247	84.2505	NA	92.2263	95.3982	76.9027	97.0796	NA	94.3447	98.1884	86.6667	65.9501
		12	NA	90.1654	88.9289	82.0787	75.3333	NA	100	96.6667	91.6667	95	NA	75	96.8921	81.6667	82.5573
