# Supplementary material for: Asymbiotic mass production of the arbuscular mycorrhizal fungus Rhizophagus clarus
Source: Commun Biol. 2022 Jan 12;5:43. doi: 10.1038/s42003-021-02967-5 (PMC8755765; doi:10.1038/s42003-021-02967-5)
Supplement: Supplementary file 6 — Supplementary Data 2 [file 42003_2021_2967_MOESM6_ESM.xlsx]

## Sheet: Sheet1
Supplementary Data 2
***, p < 0.001. **, 0.001 ≤ p <0.01. *, 0.01 ≤ p < 0.05. ns, not significant.
Supplementary Fig. 1b
	Condition		Maximum Feret diameter
			Trial 1		Trial 2		Trial 3
			p-value	Significance	p-value	Significance	p-value	Significance
	Mock – C14:0-K		< 0.001	***	0.002	**	< 0.001	***
	Mock – C16:0-K		1	ns	1	ns	1	ns
	Mock – C16:1Δ9Z-K		< 0.001	***	< 0.001	***	< 0.001	***
	Mock – 2OH-TDA		1	ns	1	ns	1	ns
	C14:0-K – C16:0-K		0.007	**	0.006	**	< 0.001	***
	C14:0-K – C16:1Δ9Z-K		< 0.001	***	< 0.001	***	< 0.001	***
	C14:0-K – 2OH-TDA		< 0.001	***	0.006	**	< 0.001	***
	C16:0-K – C16:1Δ9Z-K		< 0.001	***	< 0.001	***	< 0.001	***
	C16:0-K – 2OH-TDA		1	ns	1	ns	1	ns
	C16:1Δ9Z-K – 2OH-TDA		< 0.001	***	0.001	**	< 0.001	***
	Condition		Minimum Feret diameter
			Trial 1		Trial 2		Trial 3
			p-value	Significance	p-value	Significance	p-value	Significance
	Mock – C14:0-K		0.004	**	0.001	**	< 0.001	***
	Mock – C16:0-K		0.881	ns	1	ns	1	ns
	Mock – C16:1Δ9Z-K		0.002	**	< 0.001	***	0.977	ns
	Mock – 2OH-TDA		0.01	**	0.004	**	0.891	ns
	C14:0-K – C16:0-K		< 0.001	***	0.006	**	< 0.001	***
	C14:0-K – C16:1Δ9Z-K		< 0.001	***	< 0.001	***	< 0.001	***
	C14:0-K – 2OH-TDA		< 0.001	***	< 0.001	***	< 0.001	***
	C16:0-K – C16:1Δ9Z-K		0.765	ns	< 0.001	***	0.294	ns
	C16:0-K – 2OH-TDA		1	ns	0.002	**	0.256	ns
	C16:1Δ9Z-K – 2OH-TDA		1	ns	1	ns	1	ns
Fig. 1c
	Trial	Condition	p-value (significance)
			Mock	Malt extract	SC dropout	Yeast extract
	1	Malt extract extract	0.202 (ns)
		SC dropout dropout	0.012 (*)	1.000 (ns)
		Yeast extract extract	< 0.001 (***)	< 0.001 (***)	0.013 (*)
		Peptone	< 0.001 (***)	< 0.001 (***)	0.002 (**)	1.000 (ns)
	2	Malt extract extract	1.000 (ns)
		SC dropout dropout	0.008 (**)	< 0.001 (***)
		Yeast extract extract	0.002 (**)	< 0.001 (***)	1.000 (ns)
		Peptone	0.002 (**)	< 0.001 (***)	1.000 (ns)	1.000 (ns)
	3	Malt extract extract	1.000 (ns)
		SC dropout dropout	1.000 (ns)	1.000 (ns)
		Yeast extract extract	0.009 (**)	0.521 (ns)	0.067 (ns)
		Peptone	1.000 (ns)	1.000 (ns)	1.000 (ns)	0.911 (ns)
Fig. 1d
	Condition		Trial 2
			p-value	Hedge's g	Significance
	Mock – Malt extract		1	0.39	ns
	SC dropout – Mock		< 0.001	1.352	***
	Yeast extract – Mock		< 0.001	1.036	***
	Peptone – Mock		< 0.001	1.254	***
	SC dropout – Malt extract		< 0.001	1.43	***
	Peptone – Malt extract		< 0.001	1.27	***
	Yeast extract – SC dropout		0.94	0.5	ns
	SC dropout – Peptone		0.514	1	ns
	Yeast extract – Malt extract		< 0.001	1.064	***
	Yeast extract – Peptone		1	0.71	ns
Supplementary Fig. 2a
	Condition		Trial 1			Trial 3
			p-value	Hedge's g	Significance	p-value	Hedge's g	Significance
	Mock – Malt extract		0.095	0.76	ns	0.691	0.752	ns
	SC dropout – Mock		0.009	0.591	**	1	0.305	ns
	Yeast extract – Mock		< 0.001	1.343	***	0.001	1.062	**
	Peptone – Mock		< 0.001	1.452	***	1	0.804	ns
	SC dropout – Malt extract		1	0.446	ns	1	0.539	ns
	Peptone – Malt extract		< 0.001	1.421	***	1	0.629	ns
	Yeast extract – SC dropout		< 0.001	1.187	***	0.015	0.949	*
	SC dropout – Peptone		< 0.001	1.403	***	1	0.752	ns
	Yeast extract – Malt extract		< 0.001	1.295	***	0.369	0.642	ns
	Yeast extract – Peptone		0.288	0.918	ns	0.586	0.28	ns
Supplementary Fig. 2c
	Condition		Trial 1		Trial 2		Trial 3
			p-value	Significance	p-value	Significance	p-value	Significance
	Myr-K 100 + Peptone 1 – Myr-K 100 + Peptone 0.2		0.29	ns	0.592	ns	1	ns
	Myr-K 500 + Peptone 0.2 – Myr-K 100 + Peptone 0.2		1	ns	0.111	ns	1	ns
	Myr-K 500 + Peptone 1 – Myr-K 100 + Peptone 0.2		1	ns	0.977	ns	1	ns
	Myr-K 500 + Peptone 0.2 – Myr-K 100 + Peptone 1		0.18	ns	1	ns	1	ns
	Myr-K 500 + Peptone 1 – Myr-K 100 + Peptone 1		0.7	ns	0.288	ns	1	ns
	Myr-K 500 + Peptone 1 – Myr-K 500 + Peptone 0.2		1	ns	0.072	ns	1	ns
Fig. 2a
	Trial	Conditions	p-value (significance)
			Mock	GR24 10nM	GR24 100nM
	1	GR24 10 nM	0.169 (ns)
		GR24 100 nM	0.199 (ns)	1.000 (ns)
		GR24 1000 nM	0.235 (ns)	1.000 (ns)	1.000 (ns)
	2	GR24 10 nM	1.000 (ns)
		GR24 100 nM	0.587 (ns)	1.000 (ns)
		GR24 1000 nM	1.000 (ns)	1.000 (ns)	1.000 (ns)
	3	GR24 10 nM	< 0.001 (***)
		GR24 100 nM	0.015 (*)	0.630 (ns)
		GR24 1000 nM	< 0.001(***)	1.000 (ns)	1.000 (ns)
Fig. 2b
	Condition		Trial 1
			p-value	Hedge's g	Significance
	Mock – GR24 10 nM		< 0.001	2.661	***
	Mock – GR24 100 nM		< 0.001	1.888	***
	Mock – GR24 1000 nM		< 0.001	2.028	***
	GR24 100 nM – GR24 10 nM		1	0.404	ns
	GR24 10 nM – GR24 1000 nM		0.144	0.996	ns
	GR24 100 nM – GR24 1000 nM		1	0.592	ns
Supplementary Fig. 3
	Condition		Trial 2			Trial 3
			p-value	Hedge's g	Significance	p-value	Hedge's g	Significance
	Mock – GR24 10 nM		0.017	1.837	*	< 0.001	2.653	***
	Mock – GR24 100 nM		< 0.001	2.249	***	< 0.001	1.527	***
	Mock – GR24 1000 nM		< 0.001	1.718	***	< 0.001	3.115	***
	GR24 100 nM – GR24 10 nM		0.379	0.879	ns	1	0.178	ns
	GR24 10 nM – GR24 1000 nM		0.165	0.948	ns	< 0.001	1.454	***
	GR24 100 nM – GR24 1000 nM		1	0.469	ns	0.001	1.391	**
Fig. 2c, d
	Condition		Duration of culture (days)	Trial 1		Trial 2		Trial 3
				p-value	Significance	p-value	Significance	p-value	Significance
	GR24 (-) – GR24 (+)		5	< 0.001	***	< 0.001	***	< 0.001	***
			8	< 0.001	***	< 0.001	***	< 0.001	***
			14	1	ns	0.014	*	0.737	ns
	GR24 (-) – GR24 (+)		5	1	ns	1	ns	1	ns
			8	0.026	*	0.17	ns	1	ns
			14	< 0.001	***	< 0.001	***	< 0.001	***
Supplementary Fig. 4a
	Trial	Condition	p-value (significance)
			Mock	MeJA 1 µM	GR24	GR24 + MeJA 0.1 µM	GR24 + MeJA 1 µM
	1	MeJA 1 µM	1.000 (ns)
		GR24	1.000 (ns)	1.000 (ns)
		GR24 + MeJA 0.1 µM	1.000 (ns)	1.000 (ns)	1.000 (ns)
		GR24 + MeJA 1 µM	1.000 (ns)	1.000 (ns)	1.000 (ns)	1.000 (ns)
		GR24 + MeJA 10 µM	1.000 (ns)	1.000 (ns)	1.000 (ns)	1.000 (ns)	1.000 (ns)
	2	MeJA 1 µM	1.000 (ns)
		GR24	1.000 (ns)	1.000 (ns)
		GR24 + MeJA 0.1 µM	1.000 (ns)	1.000 (ns)	1.000 (ns)
		GR24 + MeJA 1 µM	1.000 (ns)	1.000 (ns)	1.000 (ns)	1.000 (ns)
		GR24 + MeJA 10 µM	1.000 (ns)	1.000 (ns)	1.000 (ns)	1.000 (ns)	1.000 (ns)
	3	MeJA 1 µM	1.000 (ns)
		GR24	< 0.001 (***)	0.019 (*)
		GR24 + MeJA 0.1 µM	< 0.001 (***)	0.002 (**)	1.000 (ns)
		GR24 + MeJA 1 µM	< 0.001 (***)	0.002 (**)	1.000 (ns)	1.000 (ns)
		GR24 + MeJA 10 µM	< 0.001 (***)	0.002 (**)	1.000 (ns)	1.000 (ns)	1.000 (ns)
Fig. 2e
	Condition		Trial 1
			p-value	Hedge's g	Significance
	Mock – MeJA 1 µM		1	0.247	ns
	Mock – GR24		0.01	1.414	**
	Mock – GR24 + MeJA 0.1µM		< 0.001	2.078	***
	Mock – GR24 + MeJA 1 µM		< 0.001	1.982	***
	Mock – GR24 + MeJA 10 µM		0.001	2.692	**
	MeJA 1 µM – GR24		0.024	1.237	*
	MeJA 1 µM – GR24 + MeJA 0.1 µM		0.001	1.963	**
	MeJA 1 µM – GR24 + MeJA 1 µM		< 0.001	1.894	***
	MeJA 1 µM – GR24 + MeJA 10 µM		0.003	2.347	**
	GR24 + MeJA 0.1 µM – GR24		0.413	0.83	ns
	GR24 + MeJA 1 µM – GR24		0.027	0.982	*
	GR24 + MeJA 10 µM – GR24		1	0.559	ns
	GR24 + MeJA 1 µM – GR24 + MeJA0.1 µM		1	0.209	ns
	GR24 + MeJA 10 µM – GR24 + MeJA 0.1µM		1	0.43	ns
	GR24 + MeJA 10 µM – GR24 + MeJA 1 µM		1	0.606	ns
Supplementary Fig. 4b
	Condition		Trial 2			Trial 3
			p-value	Hedge's g	Significance	p-value	Hedge's g	Significance
	Mock – MeJA 1 µM		1	0.417	ns	1	0.23	ns
	Mock – GR24		0.005	1.305	**	< 0.001	1.581	***
	Mock – GR24 + MeJA 0.1 µM		0.004	1.835	**	< 0.001	3.27	***
	Mock – GR24 + MeJA 1 µM		< 0.001	1.844	***	< 0.001	2.279	***
	Mock – GR24 + MeJA 10 µM		< 0.001	2.261	***	< 0.001	3.452	***
	MeJA 1 µM – GR24		0.085	1.046	ns	< 0.001	1.568	***
	MeJA 1 µM – GR24 + MeJA 0.1 µM		0.068	1.33	ns	< 0.001	3.29	***
	MeJA 1 µM – GR24 + MeJA 1 µM		< 0.001	1.677	***	< 0.001	2.292	***
	MeJA 1 µM – GR24 + MeJA 10 µM		0.003	1.831	**	< 0.001	3.469	***
	GR24 – GR24 + MeJA 0.1 µM		1	0.248	ns	< 0.001	1.825	***
	GR24 – GR24 + MeJA 1 µM		0.021	1.003	*	0.005	1.266	**
	GR24 – GR24 + MeJA 10 µM		1	0.319	ns	0.001	1.662	**
	GR24 + MeJA 0.1 µM – GR24 + MeJA 1 µM		0.008	1.212	**	1	0.238	ns
	GR24 + MeJA 0.1 µM – GR24 + MeJA 10 µM		0.926	0.737	ns	1	0.327	ns
	GR24 + MeJA 1 µM – GR24 + MeJA 10 µM		0.222	0.83	ns	1	0.028	ns
Supplementary Fig. 4d
	Condition		Trial 1			Trial 2			Trial 3
			p-value	Significance	Hedge’s g	p-value	Significance	Hedge’s g	p-value	Significance	Hedge’s g
	Mock – Methyl jasmonate		0.007	*	1.401	0.008	**	1.381	1	ns	0.399
	Mock – Jasmonic acid		0.004	*	1.629	0.072	ns	1.005	0.133	ns	1.031
	Mock – Abscisic acid		0.814	ns	0.727	0.691	ns	0.953	0.298	ns	0.796
	Mock – 1-Napthoxyl acetic acid		1	ns	0.065	1	ns	0.252	0.25	ns	0.921
	Mock – 6-Benzylaminopurine		1	ns	0.178	1	ns	0.558	1	ns	0.421
	Mock – Gibberellin A3		1	ns	0.156	1	ns	0.51	1	ns	0.563
	Methyl jasmonate – Jasmonic acid		1	ns	0.295	1	ns	0.704	0.952	ns	0.779
	Methyl jasmonate – Abscisic acid		0.001	**	1.841	< 0.001	***	1.881	0.006	**	1.302
	Methyl jasmonate – 1-Napthoxyl acetic acid		0.016	*	1.31	0.004	**	1.562	0.01	*	1.331
	Methyl jasmonate – 6-Benzylaminopurine		0.132	ns	1.023	0.32	ns	0.865	1	ns	0.111
	Methyl jasmonate – Gibberellin A3		0.018	*	1.4	< 0.001	***	1.707	0.123	ns	0.989
	Jasmonic acid – Abscisic acid		< 0.001	***	2.025	< 0.001	***	1.922	0.005	**	1.514
	Jasmonic acid – 1-Napthoxyl acetic acid		0.004	**	1.545	0.01	*	1.309	0.009	**	1.542
	Jasmonic acid – 6-Benzylaminopurine		0.039	*	1.261	1	ns	0.291	1	ns	0.608
	Jasmonic acid – Gibberellin A3		0.004	**	1.624	< 0.001	***	1.619	0.012	*	1.361
	Abscisic acid – 1-Napthoxyl acetic acid		0.814	ns	0.712	0.575	ns	0.798	1	ns	0.14
	Abscisic acid – 6-Benzylaminopurine		1	ns	0.628	0.032	*	1.279	0.126	ns	1.05
	Abscisic acid – Gibberellin A3		1	ns	0.403	1	ns	0.684	1	ns	0.333
	1-Napthoxyl acetic acid – 6-Benzylaminopurine		1	ns	0.124	0.543	ns	0.781	0.107	ns	1.091
	1-Napthoxyl acetic acid – Gibberellin A3		1	ns	0.2	1	ns	0.266	1	ns	0.431
	6-Benzylaminopurine – Gibberellin A3		1	ns	0.274	0.238	ns	0.986	0.756	ns	0.843
Supplementary Fig. 4f
	Condition		Trial 1			Trial 2			Trial 3
			p-value	Significance	Hedge’s g	p-value	Significance	Hedge’s g	p-value	Significance	Hedge’s g
	Mock – Methyl jasmonate		< 0.001	***	2.23735	< 0.001	***	1.53605	0.004	**	1.4237
	Mock – Jasmonic acid		< 0.001	***	2.40177	< 0.001	***	1.57595	0.00229	**	1.79829
	Mock – Abscisic acid		1	ns	0.583262	0.17343	ns	0.941225	0.63343	ns	0.821752
	Mock – 1-Napthoxyl acetic acid		1	ns	0.0216778	1	ns	0.365607	0.58477	ns	0.861358
	Mock – 6-Benzylaminopurine		0.02189	*	1.26329	0.01591	*	1.10493	0.23823	ns	0.965624
	Mock – Gibberellin A3		1	ns	0.311941	1	ns	0.340221	1	ns	0.238549
	Methyl jasmonate – Jasmonic acid		1	ns	0.318716	0.68694	ns	0.801811	0.28011	ns	1.22609
	Methyl jasmonate – Abscisic acid		< 0.001	***	2.44641	< 0.001	***	1.6746	0.00102	**	1.98272
	Methyl jasmonate – 1-Napthoxyl acetic acid		< 0.001	***	2.26706	< 0.001	***	1.63106	< 0.001	***	2.01442
	Methyl jasmonate – 6-Benzylaminopurine		< 0.001	***	2.60727	< 0.001	***	1.75596	0.00111	**	1.99791
	Methyl jasmonate – Gibberellin A3		< 0.001	***	2.3505	< 0.001	***	1.60138	0.00375	**	1.58292
	Jasmonic acid – Abscisic acid		< 0.001	***	2.58564	< 0.001	***	2.0829	< 0.001	***	1.93185
	Jasmonic acid – 1-Napthoxyl acetic acid		< 0.001	***	2.42699	< 0.001	***	1.8384	< 0.001	***	1.97856
	Jasmonic acid – 6-Benzylaminopurine		< 0.001	***	2.71772	< 0.001	***	2.2181	0.00156	**	1.90041
	Jasmonic acid – Gibberellin A3		< 0.001	***	2.50154	< 0.001	***	1.80646	0.00158	**	1.85271
	Abscisic acid – 1-Napthoxyl acetic acid		1	ns	0.622857	1	ns	0.682334	1	ns	0.144362
	Abscisic acid – 6-Benzylaminopurine		0.61376	ns	0.666726	1	ns	0.196811	1	ns	0.360379
	Abscisic acid – Gibberellin A3		1	ns	0.264765	1	ns	0.737961	1	ns	0.533859
	1-Napthoxyl acetic acid – 6-Benzylaminopurine		0.013	*	1.43701	0.34947	ns	0.869803	1	ns	0.198464
	1-Napthoxyl acetic acid – Gibberellin A3		1	ns	0.319943	1	ns	0.0326309	1	ns	0.593527
	6-Benzylaminopurine – Gibberellin A3		0.24493	ns	0.925769	0.13572	ns	0.934515	1	ns	0.716035
Fig. 2h
	Condition		p-value (significance)
			Trial 1		Trial 2		Trial 3
			T medium	TG medium	T medium	TG medium	T medium	TG medium
	TG medium		0.250 (ns)		0.001 (**)		0.004 (**)
	TGM medium		< 0.001 (***)	< 0.001 (***)	< 0.001 (***)	< 0.001 (***)	< 0.001 (***)	< 0.001 (***)
Supplementary Fig. 6e, f
	Correlation		Trial 1		Trial 2		Trial 3
			p-value	Significance	p-value	Significance	p-value	Significance
	Spore diameter – Time after hyphal swelling		< 0.001	***	< 0.001	***	< 0.001	***
	Spore diameter – Days after germ tube emergence		0.002	**	< 0.001	***	< 0.001	***
Supplementary Fig. 9b
	Condition		Trial 1		Trial 2		Trial 3
			p-value	Significance	p-value	Significance	p-value	Significance
	Subculture (Single) – Initial asymbiotic culture		0.012	*	0.022	*	< 0.001	***
	Subculture (Block) – Initial asymbiotic culture		0.763	ns	0.217	ns	0.789	ns
	Subculture (Single) – Subculture (Block)		0.002	**	< 0.001	***	< 0.001	***
Fig. 3a
	Condition		Trial 1		Trial 2		Trial 3
			p-value	Significance	p-value	Significance	p-value	Significance
	AS – SS (2 WAI)		0.343	ns	0.606	ns	1	ns
	AS – SS (4 WAI)		0.343	ns	1	ns	1	ns
	AS – SS (6 WAI)		0.343	ns	1	ns	1	ns
	AS – SS (8 WAI)		0.343	ns	1	ns	1	ns
Fig. 3b
	Condition		Trial 1		Trial 2		Trial 3
			p-value	Significance	p-value	Significance	p-value	Significance
	AS – SS (2 WAI)		< 0.001	***	0.038	*	0.001	**
	AS – SS (4 WAI)		0.014	*	0.232	ns	0.231	ns
	AS – SS (6 WAI)		0.088	ns	0.232	ns	0.487	ns
	AS – SS (8 WAI)		0.088	ns	0.232	ns	0.487	ns
Fig. 3d
	Correlation		Trial 2		Trial 3
			p-value	Significance	p-value	Significance
	AS – SS (2 WAI)		0.02	*	< 0.001	***
	AS – SS (4 WAI)		< 0.001	***	< 0.001	***
	AS – SS (6 WAI)		< 0.001	***	< 0.001	***
	AS – SS (8 WAI)		< 0.001	***	< 0.001	***
Fig. 3e
	Correlation		Trial 1		Trial 2		Trial 3
			p-value	Significance	p-value	Significance	p-value	Significance
	Number of daughter spores – spore diameter		< 0.001	**	0.001	**	< 0.001	***
Fig. 3g
	Trial	Treatment	p-value (significance)
			Mock	AS 50	AS 100	AS 200
	1	AS 50	0.001 (**)
		AS 100	< 0.001 (***)	1.000 (ns)
		AS 200	< 0.001 (***)	0.193 (ns)	0.567 (ns)
		SS 50	0.005 (**)	1.000 (ns)	1.000 (ns)	1.000 (ns)
	2	AS 50	< 0.001 (***)
		AS 100	< 0.001 (***)	1.000 (ns)
		AS 200	< 0.001 (***)	0.024 (*)	0.304 (ns)
		SS 50	< 0.001 (***)	0.001 (**)	0.016 (*)	1.000 (ns)
	3	AS 50	< 0.001 (***)
		AS 100	0.001 (**)	1.000 (ns)
		AS 200	< 0.001 (***)	1.000 (ns)	1.000 (ns)
		SS 50	< 0.001 (***)	0.404 (ns)	0.141 (ns)	1.000 (ns)
Supplementary Fig. 10b–f
		Treatment	p-value (significance)
			Trial 1			Trial 2			Trial 3
			AS 50	AS 100	AS 200	AS 50	AS 100	AS 200	AS 50	AS 100	AS 200
	F%	AS 100	1.000 (ns)			NA			1.000 (ns)
		AS 200	0.390 (ns)	0.470 (ns)		NA	NA		1.000 (ns)	1.000 (ns)
		SS 50	1.000 (ns)	1.000 (ns)	1.000 (ns)	NA	NA	NA	1.000 (ns)	1.000 (ns)	NA
	M%	AS 100	1.000 (ns)			1.000 (ns)			1.000 (ns)
		AS 200	1.000 (ns)	1.000 (ns)		0.49 (ns)	1.000 (ns)		1.000 (ns)	1.000 (ns)
		SS 50	1.000 (ns)	1.000 (ns)	1.000 (ns)	0.51	1.000 (ns)	1.000 (ns)	1.000 (ns)	1.000 (ns)	1.000 (ns)
	m%	AS 100	1.000 (ns)			1.000 (ns)			1.000 (ns)
		AS 200	1.000 (ns)	1.000 (ns)		0.49 (ns)	1.000 (ns)		1.000 (ns)	1.000 (ns)
		SS 50	1.000 (ns)	1.000 (ns)	1.000 (ns)	0.58 (ns)	1.000 (ns)	1.000 (ns)	1.000 (ns)	1.000 (ns)	1.000 (ns)
	A%	AS 100	1.000 (ns)			1.000 (ns)			0.140 (ns)
		AS 200	1.000 (ns)	1.000 (ns)		0.23 (ns)	1.000 (ns)		1.000 (ns)	1.000 (ns)
		SS 50	1.000 (ns)	1.000 (ns)	1.000 (ns)	0.32 (ns)	1.000 (ns)	1.000 (ns)	1.000 (ns)	1.000 (ns)	1.000 (ns)
	a%	AS 100	1.000 (ns)			0.56 (ns)			0.260 (ns)
		AS 200	1.000 (ns)	1.000 (ns)		0.56 (ns)	1.000 (ns)		1.000 (ns)	1.000 (ns)
		SS 50	1.000 (ns)	1.000 (ns)	1.000 (ns)	0.41 (ns)	1.000 (ns)	1.000 (ns)	1.000 (ns)	1.000 (ns)	1.000 (ns)
